# Supplementary material for: Psychosocial stress and central adiposity: A Brazilian study with a representative sample of the public health system users
Source: PLoS One. 2018 Jul 31;13(7):e0197699. doi: 10.1371/journal.pone.0197699 (PMC6067710; doi:10.1371/journal.pone.0197699)
Supplement: S1 Database — This tab contains all results analyzed in this study. Code meanings. This tab shows all abbreviations, code meanings and response options. (XLSX) [file pone.0197699.s001.xlsx]

## Sheet: Database 384 individuals
cod	ubs	age	sex	skin_color	single_status	schooling	rural_urban	pc_income	Income_NERI	stress_report	anxiety	hypertension	metabolicsyndrome	cardiovasculardisease	hypoglycemia	diabetes	comorbidity_onemore	comorbidity_threemore	continuousmedications	corticosteroids	self_rated_health	AP_cat	leisure_activity	physical_activity	physical_leisure_weekly	current_smoker	current_alcohol	BFIS1	BFIS2	BFIS3	BFIS4	BFIS5	BFIS6	BFIS7	BFIS8	BFIS9	BFIS10	BFIS11	BFIS12	BFIS13	BFIS14	BFIS9to14	BFIS_total	BFIS_cat	FNiS	height	weight	BMI	BMI_catWHO
1	0	59	1	0	1	0	1	7.33333	0	1	1	0	0	0	0	0	0	0	0	0	1	0	1	0	0	0	0	0	0	0	0	0	0	0	0	0	0	0	0	0	0	0	0	0	0	1.58	60.2	24.1147	3
2	0	37	0	1	1	0	1	60	1	1	0	0	0	0	0	0	0	0	0	0	0	0	1	1	0	0	0	0	0	0	0	0	0	0	0	0	0	0	0	0	0	0	0	0	0	1.72	72.7	24.5741	3
3	0	35	0	1	0	1	1	66.6667	1	0	0	0	0	0	0	0	0	0	0	0	1	0	1	1	0	1	1	0	0	0	0	0	0	0	0	0	0	0	0	0	0	0	0	0	0	1.72	83	28.0557	4
7	0	41	1	0	1	1	1	58.6667	1	0	0	0	0	0	0	0	0	0	0	0	0	0	1	0	0	0	0	0	0	0	0	0	0	0	0	0	0	0	0	0	0	0	0	0	0	1.49	51.8	23.3323	3
8	0	45	1		0	1	1	60	1	1	1	0	0	0	0	0	0	0	0	0	1	1	1	0	0	0	1	0	0	0	0	0	0	0	0	0	0	0	0	0	0	0	0	0	0	1.49	50.3	22.6566	3
9	0	49	0	1	1	0	1	30	1	0	0	1	0	0	0	0	1	0	1	0	0	1	1	1	0	0	1	0	0	0	0	0	0	0	0	0	0	0	0	0	0	0	0	0	0	1.69	75.4	26.3996	4
10	1	51	1	1	1	0	0	10	0	0	1	1	0	0	1	0	1	0	1	0	1	0	1	1	0	0	0	0	0	0	0	0	0	0	0	0	0	0	0	0	0	0	0	0	0	1.62	62.9	23.9674	3
11	1	59	0	1	1	1	0	5	0	1	1	1	0	0	0	0	1	0	1	0	1	1	1	0	0	0	0	1	2	1	0	0	0	0	0	0	0	0	0	0	0	0	4	1	1	1.68	68.5	24.2701	3
12	1	45	0	1	1	0	0	83.3333	1	0	0	0	0	0	0	0	0	0	0	0	0	0	0	0	1	0	1	0	0	0	0	0	0	0	0	0	0	0	0	0	0	0	0	0	0	1.64	70	26.0262	4
13	1	39	1	1	0	0	0	10	0	0	1	0	0	0	0	0	0	0	1	0	0	0	1	0	0	1	1	0	0	0	0	0	0	0	0	0	0	0	0	0	0	0	0	0	0	1.64	77.5	28.8147	4
14	1	53	1	0	1	0	0	5	0	0	0	0	0	0	0	0	0	0	0	0	0	0	1	0	0	0	0	0	0	1	0	0	0	0	0	0	0	0	0	0	0	0	1	1	1	1.53	60.7	25.9302	4
15	1	51	1	0	1	0	0	3.33333	0	1	0	0	0	1	0	0	1	0	1	0	1	0	1	1	0	0	0	1	0	1	1	0	0	0	0	0	0	0	0	0	0	0	3	1	1	1.6	81	31.6406	5
16	1	28	1	0	1	0	0	6.66667	0	1	0	0	0	0	0	0	0	0	0	0	1		1	0	0	0	0	0	0	0	0	0	0	0	0	0	0	0	0	0	0	0	0	0	0	1.55	81.1	33.7565	5
17	1	59	1	0	0	1	0	32.9333	1	0	0	0	0	0	0	0	0	0	0	0	0	0	1	1	0	0	0	0	0	0	0	0	0	0	0	0	0	0	0	0	0	0	0	0	0	1.5	75.1	33.3778	5
18	0	57	1	1	1	0	1	13.3333	0	0	0	0	0	0	0	0	0	0	0	0	0	0	1	1	0	0	0	1	0	1	1	0	0	0	0	0	0	0	0	0	0	0	3	1	1	1.62	61.9	23.5863	3
19	0	56	1	1	1	0	1	29.3333	1	1	1	0	0	0	0	0	0	0	0	0	1	0	1	1	0	0	0	0	0	0	1	0	0	0	0	0	0	0	0	0	0	0	1	1	1	1.52	64.4	27.874	4
20	0	42	1	1	1	0	1	60	1	1	0	0	0	0	0	0	0	0	0	0	0	0	0	0	1	0	1	0	0	0	0	0	0	0	0	0	0	0	0	0	0	0	0	0	0	1.6	74.4	29.0625	4
21	0	58	1	1	1	0	1	29.3333	1	0	0	0	0	0	0	0	0	0	1	0	0	1	0	1	0	0	0	0	0	0	0	0	0	0	0	0	0	0	0	0	0	0	0	0	0	1.54	79.1	33.353	5
22	0	36	1	1	1	1	1	60	1	1	1	0	0	0	0	0	0	0	0	0	1	0	1	0	0	0	0	1	0	0	1	0	0	0	0	0	0	0	0	0	0	0	2	1	1	1.6	89.7	35.0391	6
23	0	59	0	0	1	0	1	50	1	0	0	0	0	0	0	0	0	0	0	0	0	0	1	1	0	0	0	0	0	0	0	0	0	0	0	0	0	0	0	0	0	0	0	0	0	1.73	75.2	25.1261	4
24	0	55	0	1	1	0	1	29.3333	1	1	0	0	0	0	0	0	0	0	0	0	0	1	1	0	0	0	1	0	0	0	0	0	0	0	0	0	0	0	0	0	0	0	0	0	0	1.69	63.1	22.0931	3
25	0	58	1	1	1	1	1	33.3	1	1	1	0	0	0	0	0	0	0	1	0	0	0	0	0	1	0	0	0	0	0	0	0	0	0	0	0	0	0	0	0	0	0	0	0	0	1.5	59.2	26.3111	4
26	0	38	1	1	0	0	1	7.66667	0	0	0	1	0	0	0	0	1	0	1	0	1	1	1	0	0	1	1	1	0	0	1	0	0	0	0	0	0	0	1	0	0	1	3	1	1	1.52	77.9	33.7171	5
27	0	29	1	0	1	1	1	66.6667	1	1	1	1	0	1	0	0	1	0	1	0	1	1	1	0	0	0	0	1	0	1	1	0	0	0	0	0	0	0	0	0	0	0	3	1	1	1.62	94.8	36.1225	6
28	0	55	1	1	1	1	1	66.6667	1	0	0	1	0	0	0	0	1	0	1	0	0	0	0	1	0	0	0	0	0	0	0	0	0	0	0	0	0	0	0	0	0	0	0	0	0	1.45	54.7	26.0166	4
29	0	51	1	0	1	0	1	13.3333	0	0	0	1	0	0	0	0	1	0	1	0	1	1	1	0	0	0	0	1	0	1	0	0	0	0	0	0	1	0	0	0	0	1	3	1	1	1.64	108.3	40.2662	7
30	0	38	0	0	1	0	1	29.3333	1	0	0	0	0	0	0	0	0	0	0	0	0	1	1	0	0	0	1	0	0	1	1	0	0	0	0	0	0	0	1	0	0	1	3	1	1	1.71	79.7	27.2562	4
31	0	39	1	1	1	1	1	66.6667	1	0	1	0	0	0	0	0	0	0	0	0	0	1	0	1	0	0	0	0	0	0	0	0	0	0	0	0	0	0	0	0	0	0	0	0	0	1.63	78.4	29.5081	4
32	0	30	1	1	1	1	1	29.3333	1	0	0	0	0	0	0	0	0	0	0	0	1	0	1	0	0	0	0	0	0	0	0	0	0	0	0	0	0	0	0	0	0	0	0	0	0	1.67	54.6	19.5776	3
33	0	48	1	0	1	0	1	29.3333	1	1	1	1	0	0	0	0	1	0	1	0	0	1	1	0	0	0	0	1	0	1	1	0	0	0	0	0	0	0	0	0	0	0	3	1	1	1.56	80.8	33.2018	5
34	0	57	1	0	0	1	1	16.6667	1	0	0	1	0	0	0	0	1	0	1	0	0	0	0	0	1	0	0	1	0	0	0	0	0	0	0	0	0	0	0	0	0	0	1	1	1	1.52	58.1	25.1472	4
35	0	40	1	0	1	1	1	10	0	0	1	0	0	0	0	0	0	0	0	0	0	0	1	1	0	0	0	1	0	1	0	0	0	0	0	0	0	0	0	0	0	0	2	1	1	1.55	81.5	33.923	5
36	0	58	1	1	1	0	1	43.3333	1	1	1	1	0	1	0	0	1	0	1	0	1	1	1	1	0	0	0	0	0	0	0	0	0	0	0	0	0	0	0	0	0	0	0	0	0	1.56	74.5	30.6131	5
37	0	59	1	1	1	1	1	53.3333	1	0	0	0	0	0	0	0	0	0	1	0	1	1	1	1	0	0	1	0	1	0	0	0	0	0	0	0	0	0	0	0	0	0	1	1	1	1.67	77.3	27.717	4
38	0	52	1	1	1	0	1	6.66667	0	0	0	1	0	0	0	0	1	0	1	0	0	1	0	0	1	0	0	0	0	0	0	0	0	0	0	0	0	0	0	0	0	0	0	0	0	1.56	63.4	26.0519	4
39	0	59	1	1	1	0	1	16.6667	1	1	1	1	0	1	0	0	1	0	1	0	1	0	0	1	0	1	1	0	0	0	0	0	0	0	0	0	0	0	0	0	0	0	0	0	0	1.62	77.3	29.4544	4
40	0	25	1	1	1	1	1	16.6667	1	0	1	0	0	0	0	0	0	0	0	0	1	0	1			0	0	0	0	0	0	0	0	0	0	0	0	0	0	0	0	0	0	0	0	1.62	84.2	32.0835	5
41	0	56	1	0	1	0	1	7.66667	0	0	1	1	0	0	0	1	1	0	1	0	1	0	1	1	0	0	0	1	0	1	1	0	0	0	0	0	0	0	0	0	0	0	3	1	1	1.57	61.7	25.0314	4
42	0	45	1	1	1	1	1	40	1	1	1	0	1	0	0	0	1	0	0	0	1	0	1	0	0	0	0	0	0	0	0	0	0	0	0	0	0	0	0	0	0	0	0	0	0	1.54	76.7	32.341	5
43	0	47	1	0	1	1	1	90	1	0	0	0	0	0	0	0	0	0	0	0	1	0	1	0	0	0	0	1	0	0	0	1	1	1	1	0	0	1	1	1	1	4	9	2	1	1.49	53.5	24.098	3
44	0	31	1	1	1	1	1	33.8	1	1	1	0	0	1	0	0	1	0	1	0	1	0	1	0	0	0	0	0	0	1	0	0	0	0	0	1	0	0	0	0	0	1	2	1	1	1.6	83.1	32.4609	5
45	0	26	1	1	0	1	1	29.3333	1	0	1	0	0	0	0	0	0	0	1	0	1	0	0	1	0	0	1	0	0	0	0	0	0	0	0	0	0	0	0	0	0	0	0	0	0	1.57	44.5	18.0535	2
46	0	53	1	0	1	0	1	28.3333	1	1	1	1	0	0	0	0	1	0	1	0	1	1	1	0	0	0	0	0	0	1	0	0	1	0	0	0	0	0	0	0	0	0	2	1	1	1.65	84.6	31.0744	5
47	0	58	1	1	1	0	1	0	0	1	1	1	1	0	0	0	1	0	1	0	1	1	0	1	0	0	1	1	0	1	1	0	1	0	0	0	0	0	0	0	0	0	4	2	1	1.39	85	43.9936	7
48	0	49	1	1	1	0	1	10	0	1	1	0	0	0	0	0	0	0	0	0	1	0	1	0	0	0	0	1	1	1	1	0	1	0	0	1	1	1	1	0	0	4	9	2	1	1.61	56.9	21.9513	3
49	0	49	1	0	1	1	1	5	0	1	1	1	0	0	0	0	1	0	1	0	1		1	0	0	0	0	1	1	1	1	0	0	0	0	0	0	0	0	0	0	0	4	2	1	1.61	85.3	32.9077	5
50	0	44	1	1	1	1	1	0	0	1	1	0	0	0	0	0	0	0	0	0	1	0	1	0	0	0	0	1	1	1	0	0	0	0	0	1	0	0	0	0	0	1	4	1	1	1.51	55.7	24.4288	3
51	0	30	0	0	0	1	1	30	1	0	0	0	0	0	0	0	0	0	0	0	0	0	1	0	0	0	1	0	0	0	0	0	0	0	0	0	0	0	0	0	0	0	0	0	0	1.71	75.2	25.7173	4
52	0	50	1	1	1	1	1	13.3333	0	1	1	0	1	0	0	0	1	0	1	0	0	0	1	1	0	0	0	0	0	0	0	0	0	0	0	0	0	0	0	0	0	0	0	0	0	1.64	68.2	25.3569	4
53	0	38	1	0	1	1	1	13.3333	0	0	0	1	0	0	0	0	1	0	1	0	0	1	0	1	0	0	0	0	0	0	0	0	0	0	0	0	0	0	0	0	0	0	0	0	0	1.51	65.5	28.7268	4
54	0	42	1	0	1	1	1	31.5667	1	1	1	0	0	0	0	0	0	0	0	0	1	0	1	0	0	0	1	0	1	1	1	0	0	0	0	1	1	0	0	0	0	2	5	1	1	1.51	56.6	24.8235	3
55	0	41	1	0	1	1	1	50	1	1	0	0	0	0	0	0	0	0	0	0	0	0	0	0	1	0	0	0	0	0	0	0	0	0	0	0	0	0	0	0	0	0	0	0	0	1.5	67.6	30.0444	5
56	0	40	1	0	1	0	1	13.3333	0	0	1	0	0	0	0	0	0	0	0	0	1	0	1	0	0	0	0	0	0	0	0	0	0	0	0	0	0	0	0	0	0	0	0	0	0	1.55	62.3	25.9313	4
57	0	55	1	1	1	0	1	40	1	1	1	1	0	0	0	0	1	0	1	0	1	0	1	0	0	0	0	0	0	1	0	0	0	0	0	0	0	0	0	0	0	0	1	1	1	1.57	81.7	33.1454	5
58	0	25	1	0	0	1	1	31.5667	1	0	0	0	0	0	0	0	0	0	0	0	0	0	0	1	0	0	1	0	0	0	0	0	0	0	0	0	0	0	0	0	0	0	0	0	0	1.7	85.3	29.5156	4
59	0	52	1	0	1	0	1	7.66667	0	1	1	1	0	0	0	0	1	0	1	0	0	1	1	0	0	0	0	1	0	1	0	0	0	0	0	0	0	0	0	0	0	0	2	1	1	1.41	92.5	46.5268	7
60	0	53	1	1	1	1	1	18.3333	1	1	1	0	0	0	0	0	0	0	1	0	1	0	1	0	0	0	0	0	0	0	0	0	0	0	0	0	0	0	0	0	0	0	0	0	0	1.68	73.6	26.0771	4
61	0	57	0	1	1	0	1	31.5667	1	1	0	1	0	0	0	0	1	0	1	0	1	1	1	0	0	0	0	0	0	1	0	0	0	0	0	0	0	0	0	0	0	0	1	1	1	1.66	90.7	32.9148	5
62	2	22	1	1	0	1	1	31.5667	1	0	0	0	0	0	0	0	0	0	0	0	1	0	0	0	1	0	0	1	1	1	1	0	0	0	0	1	1	0	0	0	0	2	6	2	1	1.57	44.2	17.9318	2
63	2	48	1	1	1	0	1	10	0	1	1	0	0	0	0	1	1	0	1	0	1	1	1	0	0	0	0	0	0	0	0	0	0	0	0	0	0	0	0	0	0	0	0	0	0	1.54	85.5	36.0516	6
65	2	52	0	0	1	0	1	6.66667	0	1	0	0	0	0	0	0	0	0	0	0	1	0	1	0	0	1	0	1	0	1	1	0	0	0	0	0	1	0	0	0	0	1	4	1	1	1.74	61.7	20.3792	3
66	2	48	1	0	1	1	0	31.5667	1	0	1	0	0	0	0	0	0	0	1	0	0		1	1	0	0	0	0	0	0	0	0	0	0	0	0	0	0	0	0	0	0	0	0	0	1.66	87	31.5721	5
67	2	37	1		0		1	71.1667	1	1	1	0	0	0	0	0	0	0	0	0	0	0	1	0	0	0	1	0	0	0	0	0	0	0	0	0	0	0	0	0	0	0	0	0	0	1.65	85.9	31.5519	5
68	2	35	1	0	1	0	1	6.66667	0	0	1	0	0	0	0	0	0	0	0	0	1	1	1	0	0	1	1	0	0	0	1	0	0	0	0	0	0	0	0	0	0	0	1	1	1	1.64	79.4	29.5211	4
70	2	37	1	0	0	0	1	31.5667	1	1	1	0	0	0	0	0	0	0	0	0	1	1	1	0	0	0	1	0	0	1	1	0	0	0	0	1	0	0	0	0	0	1	3	1	1	1.64	92.4	34.3546	5
71	2	31	1	0	1	1	1	0	0	0	0	0	0	0	0	0	0	0	1	0	1	0	1	0	0	0	1	1	0	0	0	0	0	0	0	0	0	0	0	0	0	0	1	1	1	1.64	79.9	29.707	4
72	2	48	0	0	1	1	0	53.3333	1	0	1	0	0	0	0	0	0	0	0	0	0	0	1	0	0	0	0	0	0	0	0	0	0	0	0	0	0	0	0	0	0	0	0	0	0	1.75	106.5	34.7755	5
73	2	30	1	1	1	1	1	31.5667	1	0	1	0	0	0		0			0	0	1	0	0	0	1	0	0	0	0	1	1	0	0	0	0	0	0	0	0	0	0	0	2	1	1	1.62	75	28.578	4
74	2	38	1	0	1	1	1	20	1	1	1	0	0	0	0	0	0	0	0	0	1	1	0	0	1	0	0	1	1	0	0	0	0	0	0	0	0	0	0	0	0	0	2	1	1	1.65	85.5	31.405	5
75	2	37	1	1	0	1	1	60	1	1	1	0	0	0	0	0	0	0	1	0	1	0	0	0	1	1	1	0	0	0	0	0	0	0	0	0	0	0	0	0	0	0	0	0	0	1.74	90.6	29.9247	4
76	2	23	1	0	1	1	1	26.6667	1	1	1	0	0	0	0	0	0	0	0	0	0	0	1	1	0	0	0	0	0	0	0	0	0	0	0	0	0	0	0	0	0	0	0	0	0	1.59	83.3	32.9496	5
78	2	46	0		0		1	13.3333	0	0	1	0	0	0	0	0	0	0	0	0	0	0	0	0	1	0			0	0	0	0	0	0	0	0	0	0	0	0	0	0	0	0	0	1.75	78.5	25.6327	4
80	2	48	1		1	0	1	21	1	0	1	0	0	0	0	0	0	0	1	0	1	0	1	0	0	0	1	1	1	1	1	1	1	1	1	1	1	1	1	1	1	6	14	3	1	1.56	62.7	25.7643	4
81	2	52	1	0	1	1	1	31.5667	1	0	1	0	0	1	0	0	1	0	1	0	1	0	1	0	0	0	0	0	0	0	0	0	0	0	0	0	0	0	0	0	0	0	0	0	0	1.59	80.5	31.8421	5
82	2	49	0	1	1	0	1	31.5667	1	1	0	0	0	0	0	0	0	0	0	0	0	0	1	0	0	0	1	1	1	1	1	1	0	1	1	0	0	0	0	0	0	0	7	3	1	1.73	77.8	25.9949	4
83	2	35	1	0	1	0	1	32.3333	1	1	1	0	0	0	0	0	0	0	1	0	1	0	0	1	0	0	0	1	1	1	1	0	0	0	0	0	1	0	0	0	0	1	5	1	1	1.58	88.5	35.451	6
84	2	49	1	0	1	0	1	6.66667	0	1	1	0	0	0	0	0	0	0	0	0	0	0	0	0	1	0	1	0	0	0	0	0	0	0	0	0	0	0	0	0	0	0	0	0	0	1.6	87.7	34.2578	5
85	4	28	1	0	1	1	1	16	0	1	1	0	0	0	0	0	0	0	1	0	0		0	1	0	0	1	1	1	1	1	0	0	0	0	0	0	0	0	0	0	0	4	2	1	1.59	58.2	23.0212	3
86	2	32	1	1	0	1	1	31.2333	1	0	0	0	0	0	0	0	0	0	1	0	1	0	0	0	1	1	1	0	0	0	0	0	0	0	0	0	0	0	0	0	0	0	0	0	0	1.55	45.7	19.0219	3
87	2	58	1	0	1	0	1	31.2333	1	0	0	1	0	0	0	0	1	0	1	0	1	1	1	0	0	1	1	1	1	1	1	0	0	0	0	0	1	0	1	0	0	2	6	2	1	1.48	65.8	30.0402	5
90	2	23	1	0	0	1	1	26.6667	1	0	0	0	0	0	0	0	0	0	0	0	1	0	1	1	0	0	1	0	0	1	0	0	0	0	0	0	0	0	0	0	0	0	1	1	1	1.66	81.2	29.4673	4
91	2	57	1	1	1	1	1	66.6667	1	0	0	0	0	0	0	0	0	0	1	0	0	0	1	0	0	0	1	0	0	0	0	0	0	0	0	0	0	0	0	0	0	0	0	0	0	1.63	50	18.8189	3
92	2	28	1	1	1	0	1	10	0	0	1	0	0	0	0	0	0	0	0	0	0	0	0	0	1	0	0	1	1	1	1	0	0	0	0	0	0	0	0	0	0	0	4	2	1	1.63	85.7	32.2556	5
93	2	29	1	0	1	0	1	31.2333	1	1	1	0	0	0	0	0	0	0	1	0	1	0	1	0	0	1	1	1	0	0	1	0	0	0	0	1	1	1	1	0	0	4	6	2	1	1.65	76	27.9155	4
94	2	44	1	1	1	1	1	6.66667	0	1	1	0	0	0	0	0	0	0	0	0	0	0	0	1	0	0	0	0	0	0	0	0	0	0	0	0	0	0	0	0	0	0	0	0	0	1.54	71.3	30.0641	5
95	2	59	1	0	1	1	1	100	1	0	1	1	0	0	0	0	1	0	1	0	1	1	1	0	0	0	1	0	0	0	0	0	0	0	0	0	0	0	0	0	0	0	0	0	0	1.58	105.1	42.1006	7
97	3	30	1	0	1	1	1	16.6667	1	1	1	0	0	0	1	0	1	0	1	0	1	0	1	1	0	0	1	0	0	0	0	0	0	0	0	0	0	0	0	0	0	0	0	0	0	1.6	51.7	20.1953	3
98	3	58	1	1	1		1	31.2333	1	0	0	0	0	0	0	0	0	0	1	0	0	0	1	1	0	0	0	0	0	0	0	0	0	0	0	0	0	0	0	0	0	0	0	0	0	1.5	72.2	32.0889	5
99	3	34	0	0	0	1	1	53.3333	1	0	0	0	0	0	0	0	0	0	0	0	1	0	0	1	0	0	1	0	1	1	1	0	0	0	0	0	0	0	0	0	0	0	3	1	1	1.75	71.2	23.249	3
100	3	32	1	0	1	1	1	53.3333	1	0	0	0	1	0	0	0	1	0	0	0	0	0	0	1	0	0	1	0	0	0	0	0	0	0	0	0	0	0	0	0	0	0	0	0	0	1.64	74.8	27.8108	4
101	3	20	1	0	0	1	1	26.6667	1	0	1	0	0	0	0	0	0	0	0	0	0	0	1	0	0	0	1	1	0	0	1	0	0	0	0	0	0	0	0	0	0	0	2	1	1	1.62	52.2	19.8903	3
102	3	38	1	1	1	1	1	31.2333	1	1	1	0	0	0	0	0	0	0	1	0	1	0	0	1	0	0	0	0	0	0	0	0	0	0	0	0	0	0	0	0	0	0	0	0	0	1.55	52.1	21.6857	3
103	3	55	1	0	1	0	1													0		0						0	0	0	0	0	0	0	0	0	0	0	0	0	0	0	0	0	0	1.43	57.6	28.1676	4
104	3	44	0	0	1	0	1	31.5667	1	0	0	0	0	0	0	0	0	0	0	0	1	1	1	0	0	1	0	0	0	0	0	0	0	0	0	0	0	0	0	0	0	0	0	0	0	1.67	62.4	22.3744	3
105	3	31	1	0	0	1	1	30.6667	1	0	1	0	0	0	0	0	0	0	1	0	1	0	1	0	0	0	1	1	0	0	1	0	0	0	0	0	0	0	0	0	0	0	2	1	1	1.7	96.9	33.5294	5
106	3	20	1	1	0	1	1	31.9	1	0	1	0	0	0	0	0	0	0	0	0	0	0	1	0	0	0	0	0	0	1	0	0	0	0	0	0	0	0	0	0	0	0	1	1	1	1.61	53	20.4467	3
107	3	25	0	1	0	1	1	26.6667	1	0	1	0	0	0	0	0	0	0	0	0	1	0	0	1	0	0	1	0	0	0	0	0	0	0	0	0	0	0	0	0	0	0	0	0	0	1.79	97.5	30.4298	5
108	3	30	1	1	1	1	1	26.6667	1	1	1	0	1	0	0	0	1	0	0	0	0	0	0	1	0	0	0	0	0	0	0	0	0	0	0	0	0	0	0	0	0	0	0	0	0	1.61	53.1	20.4853	3
109	3	45	1	1	1	1	1	83.3333	1	0	0	0	0	0	0	0	0	0	1	0	1	0	1	0	0	0	0	0	0	0		0	0	0	0	0	0	0	0	0	0	0	0	0	0	1.58	56.8	22.7528	3
110	3	56	0	1	1	1	1	75	1	0	0	1	0	0	0	0	1	0	1	0	0	1	1	0	0	0	1	0	0	0	0	0	0	0	0	0	0	0	0	0	0	0	0	0	0	1.66	72.3	26.2375	4
111	3	59	1	1	1	1	1	8.33333	0	1	1	0	0	0	0	1	1	0	1	0	0	1	1	0	0	0	0	0	0	0	0	0	0	0	0	0	0	0	0	0	0	0	0	0	0	1.56	54.4	22.3537	3
112	3	25	1	1	1	0	1	10	0	1	1	0	0	0	0	0	0	0	0	0	0	0	1	0	0	0	0	0	0	0	0	0	0	0	0	0	0	0	0	0	0	0	0	0	0	1.55	56.1	23.3507	3
113	3	57	1	0	1	0	1	6.66667	0	1	1	1	0	0	0	0	1	0	0	0	0	1	1	1	0	1	0	0	1	1	1	1	1	1	1	0	0	0	0	0	0	0	7	3	1	1.52	58	25.1039	4
114	3	50	1	0	1	1	1	20	1	1	1	1	0	0	0	0	1	0	1	0	1	1	0	1	0	0	0	1	0	0	0	0	0	0	0	0	0	0	0	0	0	0	1	1	1	1.62	115	43.8195	7
115	3	59	1	0	0	0	1	20	1	1	1	1	0	0	0	0	1	0	1	0	1	0	1	1	0	0	0	0	0	0	1	0	0	0	0	0	0	0	0	0	0	0	1	1	1	1.6	75.1	29.3359	4
116	3	34	1	1	0	1	1	30	1	0	0	0	0	0	0	0	0	0	0	0	1	0	1	1	0	1	1	0	0	0	0	0	0	0	0	0	0	0	0	0	0	0	0	0	0	1.57	43.7	17.7289	2
117	3	44	1	0	1	1	1	30	1	1	1	0	0	0	0	0	0	0	1	0	0	0	1	0	0	0	0	1	0	0	1	0	1	0	1	0	0	0	0	0	0	0	4	2	1	1.6	60.8	23.75	3
118	3	57	0	0	1	1	1	20	1	1	0	0	0	0	0	0	0	0	1	0	0	0	0	1	0	0	0	0	0	0	0	0	0	0	0	0	0	0	0	0	0	0	0	0	0	1.77	85	27.1314	4
119	3	57	1	1	1	0	1	16.6667	1	0	1	0	0	0	0	0	0	0	1	0	1	0	1	0	0	0	1	0	0	0	0	0	0	0	0	0	0	0	0	0	0	0	0	0	0	1.63	85	31.9922	5
120	3	38	1	0	1	1	1	26.6667	1	0	0	0	0	0	0	0	0	0	0	0	0	1	0	1	0	0	1	0	0	0	0	0	0	0	0	0	0	0	0	0	0	0	0	0	0	1.72	131.4	44.4159	7
121	3	43	0	0	1	1	1	15	0	1	0	0	0	0	0	0	0	0	1	0	0	0	1	1	0	0	1	0	0	0	0	0	0	0	0	0	0	0	0	0	0	0	0	0	0	1.76	83.8	27.0532	4
122	3	40	1	1	1	1	1	20	1	0	0	0	0	0	0	0	0	0	1	0	0	0	1	1	0	0	1	0	0	0	0	0	0	0	0	0	0	0	0	0	0	0	0	0	0	1.68	69.2	24.5181	3
123	3	40	1	0	1	1	1	7.66667	0	1	1	0	0	0	0	0	0	0	0	0	1	0	0	1	0	0	0	0	1	1	1	0	0	0	0	1	0	0	0	0	0	1	4	1	1	1.55	64.1	26.6805	4
124	3	50	1	1	1	0	1	21.6667	1	0	0	0	0	0	0	0	0	0	1	0	0	0	0	1	0	0	0	0	0	0	0	0	0	0	0	0	0	0	0	0	0	0	0	0	0	1.68	90.7	32.1358	5
125	3	59	0	1	1	1	1	23.3333	1	1	0	1	0	0	0	1	1	0	1	0	1	1	0	1	0	0	1	0	0	0	0	0	0	0	0	0	0	0	0	0	0	0	0	0	0	1.71	68.4	23.3918	3
126	3	23	0	1	0	1	1	31.2333	1	0	0	0	0	0	0	0	0	0	0	0	0	1	1	1	0	0	1	0	0	0	0	0	0	0	0	0	0	0	0	0	0	0	0	0	0	1.68	76.1	26.9629	4
127	3	29	0	1	1	0	1	16.6667	1	0	0	0	0	0	0	0	0	0	0	0	0	0	1	1	0	0	1	0	0	0	0	0	0	0	0	0	0	0	0	0	0	0	0	0	0	1.65	85.4	31.3682	5
128	4	52	1	1	1	1	1	33.3333	1	1	1	0	0	0	0	0	0	0	0	0	0	1	1	1	0	0	1	0	0	0	0	0	0	0	0	0	0	0	0	0	0	0	0	0	0	1.6	76.6	29.9219	4
129	4	32	1	1	1	1	1	33.3333	1	0	0	0	0	0	0	0	0	0	0	0	1	0	0	0	1	0	0	0	0	0	0	0	0	0	0	0	0	0	0	0	0	0	0	0	0	1.68	82.2	29.1241	4
130	4	38	1	0	1	0	1	8.33333	0	1	1	1	0	0	0	0	1	0	1	0	0	1	1	0	0	0	1	0	0	1	1	0	0	0	0	0	0	0	0	0	0	0	2	1	1	1.56	53.2	21.8606	3
131	4	50	1	0	1	0	1	3.33333	0	1	1	1	0	0	0	0	1	0	1	0	1	1	1	1	0	0	0	1	1	1	1	0	0	0	0	0	0	0	0	0	0	0	4	2	1	1.6	86.4	33.75	5
132	4	21	1	1	0	1	1	16.6667	1	0	1	0	1	0	0	0	1	0	0	0	1	0	1	0	0	0	0	1	0	0	1	0	0	0	0	0	0	0	0	0	0	0	2	1	1	1.64	56	20.8209	3
133	4	23	1	1	0	1	1	0	0	0	0	0	0	0	0	0	0	0	0	0	1	0	0	1	0	0	0	0	0	0	0	0	0	0	0	0	0	0	0	0	0	0	0	0	0	1.58	74.1	29.6827	4
135	4	41	1	0	1	1	1	6.66667	0	1	1	0	0	0	0	0	0	0	0	0	1	0	1	0	0	0	0	1	0	1	1	0	0	0	0	0	1	1	0	0	0	2	5	1	1	1.63	106	39.8961	6
136	4	58	1	0	1	0	1	10	0	0	0	1	0	0	0	0	1	0	1	0	1	0	4	0	0	0	0	0	0	0	0	0	0	0	0	0	0	0	0	0	0	0	0	0	0	1.46	66.3	31.1034	5
137	4	51	1	1	1	0	1	3.33333	0	0	1	0	0	0	0	0	0	0	1	0	1	1	1	0	0	0	0	0	0	0	0	0	0	0	0	0	0	0	0	0	0	0	0	0	0	1.52	66.3	28.6963	4
138	4	52	1	1	1	0	1	0	0	1	1	1	0	0	0	0	1	0	1	0	0	1	1	0	0	0	0	1	0	1	1	0	0	0	0	0	0	0	0	0	0	0	3	1	1	1.5	77.6	34.4889	5
139	4	53	1	1	1	1	1	13.3333	0	1	1	0	0	0	0	0	0	0	1	0	0	0	0	1	0	0	1	0	0	0	0	0	0	0	0	0	0	0	0	0	0	0	0	0	0	1.64	62.4	23.2005	3
140	4	44	1	1	1	1	1	10	0	1	1	1	0	0	0	0	1	0	1	0	1	0	1	0	0	0	0	1	0	1	1	0	0	0	0	0	0	0	0	0	0	0	3	1	1	1.59	70.9	28.0448	4
141	4	42	1	0	0	1	1	2.9	0	1	1	1	0	0	0	0	1	0	1	0	1	1	1	0	0	0	0	1	0	1	1	0	1	1	1	0	0	0	0	0	0	0	6	3	1	1.3	31.9	18.8757	3
142	4	45	1	1	1	0	1	5	0	0	0	0	0	0	0	0	0	0	0	0	0	0	0	1	0	0	0	1	0	1	1	2	0	0	0	1	1	1	1	0	0	4	9	2	1	1.66	75.5	27.3988	4
143	4	34	1	1	1	1	1	24	1	0	1	0	0	0	0	0	0	0	0	0	0	0	0	0	1	0	0	0	0	0	0	0	0	0	0	0	0	0	0	0	0	0	0	0	0	1.62	71.7	27.3205	4
144	4	53	1	1	1	0	1	31.6667	1	1	1	0	0	0	0	0	0	0	0	0	0	0	1	1	0	1	0	1	1	1	1	0	1	1	0	1	1	1	0	0	0	3	9	2	1	1.6	61.7	24.1016	3
145	4	30	1	1	1	1	1	100	1	0	0	0	0	0	0	0	0	0	0	0	0	0	0	1	0	0	0	0	0	0	0	0	0	0	0	0	0	0	0	0	0	0	0	0	0	1.5	48	21.3333	3
146	4	49	1	1	1	0	1	13.3333	0	1	1	0	0	0	0	0	0	0	1	0	0	0	1	0	0	0	0	0	0	0	0	0	0	0	0	0	0	0	0	0	0	0	0	0	0	1.58	60.5	24.2349	3
147	4	48	1	1	1	1	1	16.6667	1	1	1	0	0	0	0	0	0	0	1	0	0	1	1	0	0	0	1	1	0	0	1	0	0	0	0	0	0	0	0	0	0	0	2	1	1	1.51	71.6	31.4021	5
148	4	39	0	0	1	1	1	31.5667	1	1	1	0	0	0	0	1	1	0	1	0	0	0	0	1	0	0	0	0	1	1	1	0	0	0	0	0	0	0	0	0	0	0	3	1	1	1.75	80.4	26.2531	4
149	4	55	1	0	1	1	1	31.5667	1	1	1	0	0	0	0	0	0	0	0	0	0	0	1	1	0		0	0	0	0	0	0	0	0	0	0	0	0	0	0	0	0	0	0	0	1.59	95.3	37.6963	6
151	4	54	1	0	1	1	1	25	1	1	1	0	1	0	0	0	1	0	1	0	0	0	0	1	0	0	1	0	0	0	0	0	0	0	0	0	0	0	0	0	0	0	0	0	0	1.58	58.2	23.3136	3
152	4	49	1	1	0	1	1	16.6667	1	1	1	0	0	0	0	0	0	0	1	0	0	0	1	0	0	0	0	1	0	0	0	0	0	0	0	0	0	0	0	0	0	0	1	1	1	1.59	53.6	21.2017	3
153	4	34	0	1	1	1	1	11.6667	0	1	0	0	0	0	1	1	1	0	1	0	1	0	0	1	0	0	0	1	0	1	1	0	0	0	0	1	1	0	0	0	0	2	5	1	1	1.85	76.6	22.3813	3
154	1	23	1	1	1	0	0	0	0	0	0	0	0	0	0	0	0	0	0	0	0	0	1	0	0	0	1	0	0	0	0	0	0	0	0	0	0	0	0	0	0	0	0	0	0	1.63	68.9	25.9325	4
155	1	47	1	1	1	0	0	6.66667	0	0	0	0	0	0	0	0	0	0	0	0	0	0	1	1	0	0	0	0	0	0	0	0	0	0	0	0	0	0	0	0	0	0	0	0	0	1.64	75.6	28.1083	4
156	1	38	1	1	1	0	0	5.66667	0	1	0	0	0	0	0	0	0	0	1	0	0	0	0	1	0	0	0	0	0	0	0	0	0	0	0	0	0	0	0	0	0	0	0	0	0	1.66	70.9	25.7294	4
157	1	24	0	1	1	1	0	31.2333	1	1	1	0	0	0	0	0	0	0	0	0	0	0	1	0	0	0	1	0	0	0	0	0	0	0	0	0	0	0	0	0	0	0	0	0	0	1.74	74.2	24.5079	3
158	1	49	0	1	1	0	0	5	0	1	1	1	0	0	0	0	1	0	1	0	1	1	1	0	0	0	1	0	0	0	0	0	0	0	0	0	0	0	0	0	0	0	0	0	0	1.72	94.2	31.8415	5
159	1	27	0	1	1	0	0	10	0	1	1	0	0	0	0	0	0	0	0	0	0	0	1	1	0	0	1	0	0	0	0	0	0	0	0	0	0	0	0	0	0	0	0	0	0	1.71	67.6	23.1182	3
160	1	51	1	1	1	0	0	4.33333	0	0	1	1	0	0	0	0	1	0	1	0	1	0	1	0	0	0	0	0	0	1	0	0	0	0	0	0	0	0	0	0	0	0	1	1	1	1.49	67.6	30.4491	5
161	1	43	1	1	1	0	0	13.3333	0	1	1	0	0	0	0	0	0	0	0	0	0	0	0	0	1	0	0	0	0	0	0	0	0	0	0	0	0	0	0	0	0	0	0	0	0	1.63	75.1	28.266	4
162	1	30	0	1	1	0	0	53.3333	1	1	1	0	0	0	0	0	0	0	0	0	0	0	1	0	0	0	1	0	0	0	0	0	0	0	0	0	0	0	0	0	0	0	0	0	0	1.78	84.7	26.7327	4
163	1	55	1	1	1	0	0	53.3333	1	1	1	0	0	0	0	0	0	0	1	0	1	0	0	0	1	0	0	0	0	0	0	0	0	0	0	0	0	0	0	0	0	0	0	0	0	1.61	67.2	25.9249	4
164	1	55	0	1	1	0	0	53.3333	1	0	0	0	0	0	0	0	0	0	0	0	0	0	0	0	1	0	1	0	0	0	0	0	0	0	0	0	0	0	0	0	0	0	0	0	0	1.71	85.4	29.2056	4
165	1	36	1	1	1	0	0	0	0	1	1	1	0	0	0	0	1	0	0	0	0	1	1	0	0	0	1	1	0	1	0	0	0	0	0	0	0	0	0	0	0	0	2	1	1	1.63	66.2	24.9163	3
166	1	26	1	0	1	1	0	20	1	1	1	0	0	0	0	0	0	0	1	0	1	0	1	0	0	0	0	0	0	0	0	0	0	0	0	0	0	0	0	0	0	0	0	0	0	1.71	79.4	27.1537	4
167	1	51	1	0	1	1	0	10	0	0	0	0	0	0	0	0	0	0	0	0	0	0	0	1	0	0	0	0	0	0	0	0	0	0	0	0	0	0	0	0	0	0	0	0	0	1.69	77	26.9598	4
168	5	57	1	1	0	0	1	16.6667	1	1	1	0	0	0	0	0	0	0	0	0	1	0	1	0	0	0	0	1	1	1	1	1	0	0	0	1	0	1	0	0	0	2	7	2	1	1.48	68.1	31.0902	5
169	5	35	1	1	1	0	1	21.6667	1	0	1	0	0	0	0	0	0	0	1	0	1	0	1	0	0	0	0	0	0	0	0	0	0	0	0	0	0	0	0	0	0	0	0	0	0	1.61	59.7	23.0315	3
170	5	44	1	0	0	1	1	13.3333	0	1	1	1	0	0	0	0	1	0	1	0	1	1	1	0	0	0	0	1	1	1	1	1	1	1	1	1	1	1	0	0	0	3	11	3	1	1.61	91.8	35.4153	6
171	5	58	1	1	1	1	0	36.6667	1	1	1	1	0	0	0	0	1	0	1	0	0	1	0	1	0	0	0	0	0	0	0	0	0	0	0	0	0	0	0	0	0	0	0	0	0	1.65	66.6	24.2792	3
172	5	42	1	0	0	1	1	10	0	1	1	0	0	0	0	0	0	0	0	0	1	1	1	1	0	0	1	1	0	0	1	0	0	0	0	0	0	0	0	0	0	0	2	1	1	1.64	100	37.1802	6
173	5	49	1	0	1	1	0	75	1	0	0	0	0	0	0	0	0	0	0	0	0	0	0	1	0	0	0	0	0	0	0	0	0	0	0	0	0	0	0	0	0	0	0	0	0	1.56	64.5	26.5039	4
174	5	28	0	1	0	0	1	31.2333	1	1	1	0	0	0	0	0	0	0	1	0	1	0	1	0	0	0	1	0	0	1	1	1	1	0	0	0	0	0	0	0	0	0	4	2	1	1.74	64.6	21.337	3
175	5	58	1	1	1	0	1	13.3333	0	1	1	1	0	0	0	0	1	0	1	0	1	0	1	1	0	0	1	0	0	0	0	0	0	0	0	0	0	0	0	0	0	0	0	0	0	1.61	64.2	24.7676	3
176	5	36	1	1	1	1	1	16.6667	1	1	1	0	0	0	0	1	1	0	0	0	1	0	0	1	0	0	0	0	0	0	0	0	0	0	0	0	0	0	0	0	0	0	0	0	0	1.59	78.8	31.1697	5
177	5	52	1	0	0	0	1	6.66667	0	1	0	1	0	1	0	0	1	0	1	0	0	0	1	0	0	0	1	0	1	1	0	0	0	0	0	0	0	0	0	0	0	0	2	1	1	1.56	57.5	23.6275	3
178	5	39	0	1	1	1	1	50	1	0	0	0	0	1	0	0	1	0	1	0	0	0	0	1	0	0	1	0	0	0	0	0	0	0	0	0	0	0	0	0	0	0	0	0	0	1.77	75.9	24.2268	3
179	5	32	0		0		1	13.3333	0	1	1	0	0	0	0	0	0	0	0	0	0	0	1	0	0	0	0	0	0	0	0	0	0	0	0	0	0	0	0	0	0	0	0	0	0	1.75	103.6	33.8286	5
180	5	53	1	1	0	0	1	8	0	1	1	0	0	0	0	0	0	0	0	0	0	0	1	0	0	1	0	1	1	0	1	0	0	0	0	0	0	0	0	0	0	0	3	1	1	1.56	86.3	35.4619	6
181	5	30	0	0	0	1	1	26.6667	1	0	0	0	0	0	0	0	0	0	0	0	0	1	0	1	0	0	1	0	0	0	0	0	0	0	0	0	0	0	0	0	0	0	0	0	0	1.75	109	35.5918	6
182	5	34	1	1	1	1	1	20.3333	1	1	1	0	0	0	0	0	0	0	0	0	0	0	1	0	0	0	0	1	0	0	0	0	0	0	0	0	0	0	0	0	0	0	1	1	1	1.61	52.3	20.1767	3
183	5	47	1	1	1	0	1	16.6667	1	1	1	0	0	0	0	0	0	0	1	0	0	0	1	0	0	1	0	0	1	0	0	0	0	0	0	0	0	0	0	0	0	0	1	1	1	1.52	46.8	20.2562	3
184	5	31	1	1	1	0	1	20	1	1	1	0	0	1	0	0	1	0	0	0	0	0	1	0	0	0	0	0	0	0	0	0	0	0	0	0	0	0	0	0	0	0	0	0	0	1.67	63	22.5896	3
185	5	48	1	0	1	0	1	28	1	1	1	1	0	0	0	0	1	0	1	0	1	0	1	0	0	0	1	0	0	0	0	0	0	0	0	0	0	0	0	0	0	0	0	0	0	1.57	95.7	38.8251	6
186	5	35	1		0		1	10	0	0	0	0	0	0	0	0	0	0	1	0	1	0	1	0	0	0	0	0	0	0	0	0	0	0	0	0	0	0	0	0	0	0	0	0	0	1.56	86.4	35.503	6
187	5	47	1	0	1	0	1	12.6667	0	1	1	1	0	0	0	0	1	0	1	0	1	1	0	0	1	1	0	1	1	1	1	0	0	0	0	0	0	0	0	0	0	0	4	2	1	1.57	63.4	25.7211	4
188	5	29	0		0		1	66.6667	1	0	0	0	0	0	0	0	0	0	0	0	0	0	0	1	0	0	1	0	0	0	0	0	0	0	0	0	0	0	0	0	0	0	0	0	0	1.73	74.3	24.8254	3
189	5	25	1	1	1	1	1	16.6667	1	1	0	1	0	1	0	0	1	0	0	0	0	0	0	0	1	0	0	0	0	0	0	0	0	0	0	0	0	0	0	0	0	0	0	0	0	1.64	50.1	18.6273	3
190	5	44	1	0	1	0	1	10.6667	0	1	1	0	1	0	0	0	1	0	1	0	1	0	1	0	0	0	1	1	1	1	1	0	1	0	0	0	0	0	0	0	0	0	5	2	1	1.5	68.1	30.2667	5
191	5	38	1	0	1	1	1	20	1	1	1	0	0	0	0	0	0	0	0	0	0	0	1	1	0	0	0	0	0	0	1	0	0	0	0	1	0	0	0	0	0	1	2	1	1	1.65	54.6	20.0551	3
192	5	46	1	0	1	0	1	10	0	0	0	0	0	0	0	0	0	0	0	0	0	0	1	0	0	0	0	1	0	1	1	1	0	0	0	0	0	0	0	0	0	0	4	2	1	1.54	63.9	26.9438	4
193	5	55	0	0	1	0	1	6.66667	0	1	1	0	0	0	0	0	0	0	0	0	0	0	1	1	0	0	0	1	1	1	1	1	0	1	0	0	1	1	1	0	0	3	9	2	1	1.65	65.1	23.9118	3
194	5	45	1	1	1	0	0	16.6667	1	1	1	0	0	0	0	0	0	0	0	0	0	0	0			0	1	0	0	1	0	0	0	0	0	0	0	0	0	0	0	0	1	1	1	1.54	53.7	22.6429	3
195	5	33	1	0	1	1	1	31.2333	1	1	1	0	0	0	0	0	0	0	0	0	0	0	1	0	0	1	1	0	0	1	1	0	0	0	0	0	0	0	0	0	0	0	2	1	1	1.54	56.4	23.7814	3
196	5	57	1	1	1	0	1	13.3333	0	1	1	0	0	0	0	0	0	0	0	0	0	1	1	0	0	0	0	1	0	1	0	0	1	0	0	0	0	0	0	0	0	0	3	1	1	1.56	85.6	35.1742	6
197	5	41	0	1	1	0	1	6.66667	0	1	1	0	0	1	0	0	1	0	0	0	0	0	1	1	0	0	0	1	1	1	1	1	1	1	0	1	1	1	1	1	1	6	13	3	1	1.65	54.1	19.8714	3
198	5	36	1	0	0	0	1	6	0	1	1	0	0	0	0	0	0	0	0	0	1	0	0	0	1	0	1	1	0	1	1	1	0	0	0	0	1	0	0	0	0	1	5	1	1	1.61	66.4	25.6163	4
199	5	52	1	0	1	1	1	13.3333	0	1	1	0	0	0	0	0	0	0	1	0	1	0	1	1	0	0	0	1	1	1	1	0	0	0	0	0	0	0	0	0	0	0	4	2	1	1.53	70	29.903	4
200	5	34	0	0	0	1	1	31.2333	1	1	1	1	0	1	0	1	1	1	1	0	0	1	1	1	0	0	1	0	1	0	1	0	0	0	0	0	0	0	0	0	0	0	2	1	1	1.84	138.6	40.9381	7
201	5	40	1	0	1	1	1	20	1	1	1	0	0	0	0	0	0	0	1	0	0	0	0	0	1	0	0	1	0	0	0	0	0	0	0	0	0	0	0	0	0	0	1	1	1	1.47	71.1	32.903	5
202	5	58	1	1	0		1	5	0	0	0	0	0	0	0	0	0	0	0	0	0	0	1	0	0	0	0	0	0	0	0	0	0	0	0	0	0	0	0	0	0	0	0	0	0	1.48	58	26.4792	4
203	5	40	1	0	1	0	1	11.6667	0	1	1	1	0	0	0	0	1	0	1	0	1		1	0	0	1	0	0	0	1	0	0	0	0	0	0	0	0	0	0	0	0	1	1	1	1.66	99.3	36.0357	6
204	5	29	1	0	0	0	0	0	0	1	0	0	0	0	0	0	0	0	1	0	0	1	1			0	0	1	1	1	1	0	0	1	0	0	1	0	0	0	0	1	6	2	1	1.6	87.9	34.3359	5
205	5	38	1	0	1	1	1	10	0	1	1	0	0	0	0	0	0	0	0	0	1	0	1	1	0	0	0	1	0	0	0	0	0	0	0	0	0	0	0	0	0	0	1	1	1	1.59	75.6	29.9039	4
206	5	47	1	0	0	0	1	31.2333	1	1	1	1	0	0	0	1	1	0	1	0	0	0	1	0	0	1	0	1	1	1	1	0	1	0	0	1	1	1	0	0	0	3	8	2	1	1.6	99.9	39.0234	6
207	6	37	1	1	1	0	0	6.66667	0	1	1	0	0	0	0	0	0	0	1	0	1	0	1	0	0	0	0	0	0	0	0	0	0	0	0	0	0	0	0	0	0	0	0	0	0	1.62	65.1	24.8057	3
208	6	44	1	0	0	1	1	33.8	1	1	1	0	0	0	0	1	1	0	1	0	1	1	1	1	0	0	0	0	0	0	0	0	0	0	0	0	0	0	0	0	0	0	0	0	0	1.54	74.3	31.3291	5
209	6	34	0	1	1	1	1	31.2333	1	0	0	0	0	0	0	0	0	0	0	0	0	0	0	0	1	0	1	0	0	0	0	0	0	0	0	0	0	0	0	0	0	0	0	0	0	1.75	90.3	29.4857	4
210	6	42	0	0	0	0	0	11.6667	0	1	1	0	0	0	0	0	0	0	0	0	0	0	1	0	0	1	0	0	0	0	0	0	0	0	0	0	0	0	0	0	0	0	0	0	0	1.72	68.2	23.053	3
211	6	32	0	0	0	0	0	16.6667	1	0	1	0	0	0	0	0	0	0	0	0	0	0	1	0	0	0	0	0	0	0	0	0	0	0	0	0	0	0	0	0	0	0	0	0	0	1.69	57.8	20.2374	3
212	6	50	1	0	1	0	0	13.3333	0	0	0	0	0	0	0	0	0	0	0	0	0	0	1	1	0	0	0	0	0	0	0	0	0	0	0	0	0	0	0	0	0	0	0	0	0	1.53	52.9	22.5981	3
213	6	35	1	0	0	1	1	28.7333	1	1	1	1	1	0	1	0	1	1	1	0	0	1	0	0	1	1	1	0	0	0	0	0	0	0	0	0	0	0	0	0	0	0	0	0	0	1.6	72.9	28.4766	4
214	6	25	1	0	1	1	1	15.3333	0	0	1	0	0	0	0	0	0	0	1	0	0	0	0	1	0	0	0	0	0	0	0	0	0	0	0	0	0	0	0	0	0	0	0	0	0	1.53	74.9	31.9962	5
215	6	24	1	0	0	1	0	10	0	1	1	1	0	0	0	0	1	0	1	0	1	0	1	0	0	0	0	1	1	1	1	1	0	1	0	1	1	0	0	1	1	4	10	3	1	1.62	75.9	28.9209	4
216	6	55	1	1	1	0	0	10	0	1	1	1	0	0	0	0	1	0	1	0	1	1	1	0	0	1	1	0	0	0	0	0	0	0	0	0	0	0	0	0	0	0	0	0	0	1.63	71.8	27.024	4
217	6	47	1	1	0	1	0	50	1	1	1	1	0	0	0	0	1	0	1	0	1	0	0	0	1	0	0	0	0	0	0	0	0	0	0	0	0	0	0	0	0	0	0	0	0	1.53	74.5	31.8254	5
218	6	33	1	1	1	1	0	20	1	1	1	0	0	0	0	0	0	0	1	0	1	0	1	0	0	0	0	0	0	0	0	0	0	0	0	0	0	0	0	0	0	0	0	0	0	1.58	54.2	21.7113	3
219	6	26	0	0	0	0	0	26.6667	1	0	0	0	0	0	0	0	0	0	0	0	0	0	1	0	0	0	0	0	0	0	0	0	0	0	0	0	0	0	0	0	0	0	0	0	0	1.71	62.5	21.3741	3
220	6	42	1	0	0	0	0	11.3333	0	0	0	0	0	0	0	0	0	0	0	0	0	0	4	1	0	0	0	1	0	0	0	0	0	0	0	0	0	0	0	0	0	0	1	1	1	1.63	73.1	27.5133	4
221	6	35	1	1	1	0	0	13.3333	0	1	1	0	0	0	0	0	0	0	1	0	0	0	1	0	0	0	1	1	1	1	1	0	1	0	0	1	1	1	1	0	0	4	9	2	1	1.59	87.7	34.6901	5
222	6	45	1	0	0	0	0	5	0	1	1	0	0	0	0	0	0	0	0	0	0	0	1	1	0	0	0	0	0	1	1	0	0	0	0	0	0	0	0	0	0	0	2	1	1	1.51	68.3	29.9548	4
223	6	30	1	1	1	0	1	10	0	1	1	0	0	0	0	0	0	0	1	0	1	0	1	0	0	0	0	1	0	1	1	0	0	0	0	1	1	0	0	0	0	2	5	1	1	1.6	91.9	35.8984	6
224	6	31	1	1	0	1	0	4.33333	0	1	0	0	0	0	0	0	0	0	0	0	0	0	4	1	0	0	0	0	0	0	0	0	0	0	0	0	0	0	0	0	0	0	0	0	0	1.53	53.4	22.8117	3
225	6	46	0	0	1	0	1	13.3333	0	0	0	0	0	0	0	0	0	0	0	0	1	0	1	0	0	0	1	0	0	0	1	0	0	0	0	0	1	0	0	0	0	1	2	1	1	1.69	65.1	22.7933	3
226	6	50	1	1	1	0	0	16.6667	1	0	1	1	0	0	0	0	1	0	1	0	0	0	1	0	0	0	0	1	0	1	0	0	0	0	0	0	0	0	0	0	0	0	2	1	1	1.58	49.4	19.7885	3
227	6	48	0	0	0	0	0	0	0	0	0	0	0	0	0	0	0	0	0	0	0	0	0	0	1	0	0	1	0	0	1	0	0	0	0	0	0	0	0	0	0	0	2	1	1	1.69	51.6	18.0667	2
228	6	38	1	0	0	1	0	6.66667	0	0	1	0	0	0	0	1	1	0	1	0	1	0	1	0	0	0	0	0	0	0	0	0	0	0	0	0	0	0	0	0	0	0	0	1	1	1.62	83.8	31.9311	5
229	7	27	0	1	0	1	0	53.3333	1	1	1	0	0	0	0	0	0	0	0	0	1	0	1	0	0	0	0	1	1	0	0	0	0	0	0	0	0	0	0	0	0	0	2	1	1	1.72	62.5	21.1263	3
230	7	47	1	1	1	1	0	10	0	1	0	1	0	0	0	0	1	0	1	0	0	0	1	0	0	0	0	0	0	0	0	0	0	0	0	0	0	0	0	0	0	0	0	0	0	1.54	71.3	30.0641	5
231	7	36	1	0	1	1	0	16.6667	1	0	1	0	0	0	0	0	0	0	0	0	0	0	1	1	0	0	1	0	0	0	0	0	0	0	0	0	0	0	0	0	0	0	0	0	0	1.62	55.2	21.0334	3
232	7	41	0	0	1	0	0	13.3333	0	0	1	0	0	0	0	0	0	0	0	0	0	0	0	1	0	0	0	0	0	0	0	0	0	0	0	0	0	0	0	0	0	0	0	0	0	1.74	72	23.7812	3
233	7	58	0	0	1	0	0	16.6667	1	1	1	0	0	0	0	0	0	0	0	0	0	0	1	0	0	0	1	0	0	0	0	0	0	0	0	0	0	0	0	0	0	0	0	0	0	1.71	80.3	27.4614	4
234	7	20	1	0	0	1	0	53.3333	1	1	1	0	0	0	0	0	0	0	1	0	1	0	1	0	0	0	0	0	0	0	0	0	0	0	0	0	0	0	0	0	0	0	0	0	0	1.61	59.9	23.1087	3
235	7	33	1	1	1	1	0	53.3333	1	0	0	1	0	0	0	0	1	0	1	0	0	0	1	0	0	0	0	0	0	0	0	0	0	0	0	0	0	0	0	0	0	0	0	0	0	1.61	61.9	23.8803	3
236	7	58	1	1	1	0	0	10	0	1	1	0	0	0	0	0	0	0	1	0	0	0	0	1	0	0	0	0	0	0	0	0	0	0	0	0	0	0	0	0	0	0	0	0	0	1.51	59.2	25.9638	4
237	7	29	1	0	1	1	1	8	0	1	1	0	0	0	0	0	0	0	1	0	0	0	0	1	0	0	1	1	0	0	0	0	0	0	0	0	0	0	0	0	0	0	1	1	1	1.66	83.4	30.2656	5
238	7	50	1	1	0	1	0	31.5667	1	0	0	0	0	0	0	0	0	0	0	0	0	0	1	0	0	0	0	0	0	1	1	0	0	0	0	0	0	0	0	0	0	0	2	1	1	1.52	46.4	20.0831	3
239	7	59	1	1	1	0	0	11.3333	0	0	1	0	0	0	0	0	0	0	1	0	0	0	1	0	0	0	0	0	0	1	0	0	0	0	0	0	0	0	0	0	0	0	1	1	1	1.62	86.6	32.998	5
241	7	25	1	1	1	1	1	16.6667	1	0	1	1	0	0	0	0	1	0	1	0	1	1	1	1	0	0	0	0	0	0	0	0	0	0	0	0	0	0	0	0	0	0	0	0	0	1.62	76.4	29.1114	4
242	7	22	0	0	0	1	0	26.6667	1	1	0	0	0	0	0	0	0	0	0	0	1	0	1	0	0	0	0	0	0	0	0	0	0	0	0	0	0	0	0	0	0	0	0	0	0	1.8	95.2	29.3827	4
243	7	32	1	0	1	1	0	26.6667	1	1	1	0	0	0	0	0	0	0	0	0	0	0	0	1	0	0	0	0	0	0	0	0	0	0	0	0	0	0	0	0	0	0	0	0	0	1.67	63.6	22.8047	3
244	7	34	1	0	1	1	0	20	1	1	1	0	0	0	0	0	0	0	0	0	0	0	1	0	0	0	0	0	0	1	0	0	0	0	0	0	0	0	0	0	0	0	1	1	1	1.58	75.8	30.3637	5
245	7	36	1	1	1	0	0	13.3333	0	0	1	0	0	0	1	0	1	0	1	0	1	0	0	0	1	0	1	0	0	0	0	0	0	0	0	0	0	0	0	0	0	0	0	0	0	1.62	74	28.1969	4
246	7	53	1	0	1	0	0	7.66667	0	1	1	0	0	0	0	0	0	0	1	0	1	0	0	0	1	0	0	1	1	1	1	1	0	0	0	1	1	1	1	0	0	4	9	2	1	1.55	57	23.7253	3
247	7	52	1	1	1	0	0	13.3333	0	0	0	0	0	0	0	0	0	0	1	0	1	0	1	0	0	0	0	1	0	0	0	0	0	0	0	0	0	0	0	0	0	0	1	1	1	1.6	68.5	26.7578	4
248	7	47	1	1	1	1	0	10	0	1	0	0	0	0	0	0	0	0	0	0	0	0	0	0	1	0	0	0	0	0	0	0	0	0	0	0	0	0	0	0	0	0	0	0	0	1.55	77.6	32.2997	5
249	7	38	1		1	0	0	6.66667	0	1	1	0	0	0	0	0	0	0	0	0	1	0	0	0	1	0	0	0	0	1	0	0	0	0	0	0	0	0	0	0	0	0	1	1	1	1.66	52	18.8707	3
250	7	57	0	1	1	0	0	13.3333	0	1	1	0	0	0	0	0	0	0	0	0	0	0	0	0	1	0	0	0	0	0	0	0	0	0	0	0	0	0	0	0	0	0	0	0	0	1.73	78.2	26.1285	4
251	7	55	1	1	1	1	0	13.3333	0	1	1	1	1	0	0	0	1	0	1	0	0	1	1	0	0	0	0	0	0	0	0	0	0	0	0	0	0	0	0	0	0	0	0	0	0	1.67	81.8	29.3306	4
253	8	41	1	1	0	0	0	10	0	1	1	1	0	0	0	0	1	0	1	0	0	0	1			0	0	1	0	0	0	0	0	0	0	0	0	0	0	0	0	0	1	1	1	1.59	79	31.2488	5
254	8	56	1	1	1	1	1	6.66667	0	1	1	0	0	0	0	0	0	0	1	0	0	0	1	1	0	0	0	0	0	0	0	0	0	0	0	0	0	0	0	0	0	0	0	0	0	1.51	75.2	32.981	5
255	8	42	1	0	1	0	0	16.6667	1	0	0	1	0	0	0	0	1	0	1	0	1	0	0	0	1	0	0	0	0	0	1	0	0	0	0	0	0	0	0	0	0	0	1	1	1	1.57	79.2	32.1311	5
257	8	58	1	1	1	0	0	16.6667	1	1	0	0	0	0	0	0	0	0	1	0	1	0	1	0	0	1	1	0	0	1	0	0	0	0	0	1	0	0	0	0	0	1	2	1	1	1.6	48.1	18.7891	3
258	8	37	0	0	0	1	1	43.3333	1	1	1	0	0	0	0	0	0	0	1	0	1	1	1	0	0	0	1	0	1	1	0	0	0	0	0	0	0	0	0	0	0	0	2	1	1	1.75	87.6	28.6041	4
259	8	39	1	0	1	1	1	13.3333	0	1	1	0	0	0	0	0	0	0	1	0	1		1	0	0	0	1	1	0	1	1	0	0	0	0	1	1	0	0	0	0	2	5	1	1	1.58	60.9	24.3951	3
260	8	36	1	0	1	0	0	14.6667	0	1	1	0	0	0	0	0	0	0	0	0	1	0	1	1	0	0	0	0	0	0	0	0	0	0	0	0	0	0	0	0	0	0	0	0	0	1.63	55.6	20.9266	3
261	8	47	1	1	1	0	1	13.3333	0	1	1	1	0	0	0	0	1	0	1	0	1	0	1	0	0	0	1	0	0	0	0	0	0	0	0	0	0	0	0	0	0	0	0	0	0	1.61	85.4	32.9463	5
262	8	55	1	0	1	1	0	16.6667	1	1	1	1	0	0	0	0	1	0	1	0	1	1	1	0	0	0	0	0	0	0	0	0	0	0	0	0	0	0	0	0	0	0	0	0	0	1.6	72.8	28.4375	4
263	8	40	1	0	1	0	1	7.66667	0	1	0	0	0	0	0	0	0	0	0	0	1	0	1	0	0	0	0	0	0	1	1	1	0	1	0	0	1	0	0	0	0	1	5	1	1	1.53	52	22.2137	3
264	8	41	1	1	1	0	0	26.6667	1	1	1	0	0	0	0	0	0	0	0	0	0	0	1	0	0	0	0	0	0	0	1	0	0	0	0	0	0	0	0	0	0	0	1	1	1	1.57	62.3	25.2749	4
265	8	23	1	1	0	1	0	16.6667	1	1	1	0	0	0	0	0	0	0	1	0	1	0	1	0	0	0	0	1	1	0	1	0	0	0	0	0	0	0	1	1	0	2	5	1	1	1.57	63.2	25.64	4
266	8	28	1	0	1	0	0	4	0	1	1	0	0	0	0	0	0	0	0	0	1		1	0	0	0	0	1	0	0	1	0	0	0	0	1	1	0	0	0	0	2	4	1	1	1.53	62.7	26.7846	4
267	8	36	0	1	0	1	0	33.3333	1	0	1	1	0	0	0	0	1	0	1	0	1	0	1	0	0	0	1	0	0	0	0	0	0	0	0	0	0	0	0	0	0	0	0	0	0	1.76	78.5	25.3422	4
268	8	28	0	1	0	0	0	53.3333	1	1	1	0	0	0	0	0	0	0	1	0	0	0	1			1	1	0	0	0	0	0	0	0	0	0	0	0	0	0	0	0	0	0	0	1.83	89.7	26.7849	4
269	8	40	0	1	1	0	0	16.6667	1	1	0	0	0	0	0	0	0	0	0	0	0	0	1	0	0	0	0	1	0	1	1	1	1	1	1	1	1	1	1	1	1	6	13	3	1	1.59	61.3	24.2475	3
270	8	50	1	1	1	0	0	8.33333	0	0	1	0	0	0	0	0	0	0	0	0	0	0	1	0	0	0	0	0	0	1	1	0	0	0	0	0	0	0	0	0	0	0	2	1	1	1.55	54.8	22.8096	3
271	8	46	0	1	1	0	0	10	0	1	1	1	0	0	0	0	1	0	1	0	1	1	1	0	0	0	0	0	0	0	0	0	0	0	0	0	0	0	0	0	0	0	0	0	0	1.58	89.3	35.7715	6
272	8	55	0	1	1	0	0	17.3333	1	1	1	1	0	0	0	1	1	0	1	0	0	0	1	0	0	0	0	0	0	0	0	0	0	0	0	0	0	0	0	0	0	0	0	0	0	1.56	90.1	37.0233	6
273	8	40	1	1	1	0	0	15.3333	0	1	1	1	0	0	0	0	1	0	1	0	1	0	0	1	0	0	0	1	0	0	0	1	0	0	0	0	0	0	0	0	0	0	2	1	1	1.68	64.7	22.9238	3
274	8	32	1	1	0	0	0	53.3333	1	1	0	0	0	0	0	0	0	0	1	0	0	0	1	0	0	0	0	0	0	0	0	0	0	0	0	0	0	0	0	0	0	0	0	0	0	1.64	61.9	23.0146	3
275	8	56	1	1	1	0	0	13.3333	0	1	1	1	0	0	0	0	1	0	1	0	1	0	1	0	0	0	0	0	1	1	1	1	1	0	0	0	0	0	0	0	0	0	5	2	1	1.58	70	28.0404	4
276	8	41	1	1	0	1	0	31.5667	1	0	1	0	0	0	0	0	0	0	1	0	0		0	0	1	0	0	0	0	0	0	0	0	0	0	0	0	0	0	0	0	0	0	0	0	1.52	48.7	21.0786	3
277	8	59	1	1	1	0	0	10.6667	0	1	1	0	0	0	0	0	0	0	1	0	1	0	1	1	0	0	0	1	1	1	1	0	1	0	1	0	0	0	0	0	0	0	6	3	1	1.55	55.5	23.1009	3
278	8	51	1	1	1	0	0	10.6667	0	1	1	0	0	0	0	0	0	0	0	0	1	0	1	0	0	0	0	0	0	0	0	0	0	0	0	0	0	0	0	0	0	0	0	0	0	1.49	68.2	30.7193	5
279	8	37	1	0	1	0	1	6.66667	0	1	0	0	0	0	0	0	0	0	1	0	0	0	1	0	0	0	0	0	1	0	0	0	0	0	0	0	0	0	0	0	0	0	1	1	1	1.57	57.3	23.2464	3
280	8	32	1	1	1	1	0	41	1	1	1	0	0	0	0	0	0	0	1	0	0		1	0	0	0	1	0	0	0	0	0	0	0	0	0	0	0	0	0	0	0	0	0	0	1.7	98.2	33.9792	5
281	8	50	1	1	1	1	0	13.3333	0	1	1	1	0	0	0	0	1	0	1	0	1	0	1	0	0	0	0	0	0	1	0	0	0	0	0	0	0	0	0	0	0	0	1	1	1	1.66	89.2	32.3704	5
282	8	48	1	1	1	0	0	31.5667	1	1	1	1	0	0	0	0	1	0	1	0	0	0	1	0	0	0	0	0	0	0	0	0	0	0	0	0	0	0	0	0	0	0	0	0	0	1.52	51.3	22.2039	3
283	8	34	1	0	1	1	1	16.6667	1	1	1	1	0	0	0	0	1	0	0	0	1	0	1	0	0	0	0	1	0	1	0	0	0	0	0	0	0	0	0	0	0	0	2	1	1	1.63	84.5	31.804	5
284	8	34	1	1	1	0	1	31.2333	1	0	0	0	0	0	0	0	0	0	0	0	0	0	1	0	0	0	0	0	0	0	0	0	0	0	0	0	0	0	0	0	0	0	0	0	0	1.52	56.4	24.4114	3
285	8	43	1	1	1	1	1	31.2333	1	1	0	1	0	0	0	0	1	0	1	0	1		1	0	0	0	0	0	0	0	0	0	0	0	0	0	0	0	0	0	0	0	0	0	0	1.55	59	24.5578	3
287	9	47	1	1	1	0	1	31.2333	1	1	1	0	0	0	0	0	0	0	0	0	0	1	1	0	0	0	0	1	0	1	1	0	0	0	0	0	0	0	0	0	0	0	3	1	1	1.67	79.5	28.5059	4
288	9	43	1	0	1	1	1	16.6667	1	0	1	0	0	0	0	0	0	0	0	0	0	0	1	1	0	0	0	0	0	0	0	0	0	0	0	0	0	0	0	0	0	0	0	0	0	1.53	63.1	26.9554	4
289	9	52	1		1	1	1	26.6667	1	0	0	1	0	0	0	0	1	0	1	0	0	0	0	1	0	1	0	0	0	0	0	0	0	0	0	0	0	0	0	0	0	0	0	0	0	1.72	143.1	48.3707	7
290	9	52	1	1	0	0	1	73.3333	1	0	1	1	0	1	0	0	1	0	1	0	0	0	1	1	0	0	0	0	0	0	0	0	0	0	0	0	0	0	0	0	0	0	0	0	0	1.46	64.5	30.259	5
291	9	56	1	1	1	1	1	17.6667	1	1	1	0	0	1	0	0	1	0	1	0	0	0	0	1	0	0	1	0	0	0	0	0	0	0	0	0	0	0	0	0	0	0	0	0	0	1.52	75.5	32.6783	5
292	9	42	1	0	1	1	1	10	0	1	1	0	0	0	0	0	0	0	1	0	0	0	1	1	0	0	0	0	1	0	1	0	0	0	0	0	0	0	0	0	0	0	2	1	1	1.62	65.5	24.9581	3
293	9	54	1	1	1	1	1	96.3333	1	0	1	0	0	0	0	0	0	0	1	0	0		0	0	1	0	1	0	0	0	0	0	0	0	0	0	0	0	0	0	0	0	0	0	0	1.6	64.9	25.3516	4
294	9	30	1	1	1	1	1	31.5667	1	0	0	0	0	0	0	0	0	0	1	0	0		0	0	1	0	0	0	0	0	0	0	0	0	0	0	0	0	0	0	0	0	0	0	0	1.58	52.4	20.9902	3
295	9	24	1	1	1	0	0	8.33333	0	1	1	0	0	0	0	0	0	0	0	0	1	0	1	0	0	0	0	1	0	0	0	0	0	0	0	0	0	0	0	0	0	0	1	1	1	1.52	67	28.9993	4
296	9	56	1	0	1	1	1	3.33333	0	1	1	1	0	0	0	0	1	0	1	0	0	1	1	1	0	0	1	0	0	0	0	0	0	0	0	0	0	0	0	0	0	0	0	0	0	1.51	79.2	34.7353	5
297	9	59	1	1	1	1	1	40	1	0	0	0	0	0	0	0	0	0	1	0	0	0	0	1	0	0	0	0	0	0	0	0	0	0	0	0	0	0	0	0	0	0	0	0	0	1.5	50.2	22.3111	3
298	9	43	0	1	1	1	1	16.6667	1	1	1	1	0	0	0	0	1	0	1	0	1	0	0	0	1	0	1	0	0	0	0	0	0	0	0	0	0	0	0	0	0	0	0	0	0	1.75	99.4	32.4571	5
299	9	45	0	0	1	0	1	16.6667	1	1	1	0	0	0	0	0	0	0	1	0	0	0	1	0	0	0	0	0	0	0	0	0	0	0	0	0	0	0	0	0	0	0	0	0	0	1.62	73.4	27.9683	4
301	9	53	1	1	1	1	1	18	1	0	0	0	0	0	0	0	0	0	0	0	0	0	1	0	0	0	0	0	0	0	0	0	0	0	0	0	0	0	0	0	0	0	0	0	0	1.57	94.2	38.2166	6
302	9	32	0	1	0	1	1	30	1	1	1	0	0	0	0	0	0	0	0	0	1	0	1	1	0	0	1	0	0	0	0	0	0	0	0	0	0	0	0	0	0	0	0	0	0	1.71	59.3	20.2797	3
303	9	38	1	0	1	1	0	10	0	1	1	0	0	0	0	0	0	0	1	0	1	0	1	0	0	0	0	0	0	0	0	0	0	0	0	0	0	0	0	0	0	0	0	0	0	1.69	68.6	24.0188	3
304	9	27	1	0	0	1	1	53.3333	1	1	1	0	0	0	0	0	0	0	0	0	0	0	1	1	0	0	0	1	1	1	0	0	0	0	0	1	1	0	0	0	0	2	5	1	1	1.63	69.8	26.2712	4
305	9	24	1	1	1	1	1	10	0	1	1	0	1	0	0	0	1	0	1	0	1		1	0	0	0	0	0	0	0	0	0	0	0	0	0	0	0	0	0	0	0	0	0	0	1.59	117.2	46.3589	7
306	9	26	1	0	1	1	0	33.3333	1	1	0	0	0	0	0	0	0	0	1	0	1	0	1	0	0	0	1	1	1	0	0	0	0	0	0	0	0	0	0	0	0	0	2	1	1	1.56	59.9	24.6137	3
307	9	30	1	1	0	1	0	53.3333	1	1	1	0	0	0	0	0	0	0	1	0	1	0	0	0	1	0	1	0	0	0	0	0	0	0	0	0	0	0	0	0	0	0	0	0	0	1.7	66.2	22.9066	3
308	9	41	1	0	0	0	0	3.33333	0	1	1	0	0	0	0	0	0	0	1	0	0	0	1	0	0	1	0	1	0	1	1	1	1	1	0	1	1	1	0	0	0	3	9	2	1	1.45	63.3	30.107	5
309	9	27	0	0	0	1	0	26.6667	1	0	1	0	0	0	0	0	0	0	0	0	0	0	1	1	0	0	0	0	0	0	0	0	0	0	0	0	0	0	0	0	0	0	0	0	0	1.7	58.9	20.3806	3
310	9	39	1	1	1	0	0	6.66667	0	1	1	0	0	0	0	0	0	0	0	0	1	0	1	0	0	0	0	0	0	0	1	0	0	0	0	0	1	0	0	0	0	1	2	1	1	1.56	86.5	35.544	6
311	9	54	1	1	1	1	0	20	1	0	0	0	1	0	0	0	1	0	0	0	0	0	1	1	0	0	0	0	0	0	0	0	0	0	0	0	0	0	0	0	0	0	0	0	0	1.63	86.1	32.4062	5
312	9	43	1	1	1	0	0	11	0	1	1	0	0	0	0	0	0	0	1	0	1	0	1	0	0	0	0	0	1	0	1	0	0	0	1	0	1	0	0	0	0	1	4	1	1	1.58	63.2	25.3165	4
313	9	43	1	1	1	0	0	11	0	1	1	1	0	0	0	0	1	0	1	0	1	0	1	0	0	0	0	1	0	0	0	0	0	0	0	0	0	0	0	0	0	0	1	1	1	1.6	69.2	27.0312	4
314	9	34	1	0	1	1	0	16.3333	1	1	1	0	0	0	0	0	0	0	0	0	0	0	1	0	0	0	0	1	0	0	1	0	0	0	0	0	1	0	0	0	0	1	3	1	1	1.6	87.6	34.2188	5
315	9	42	1	1	0	1	1	4	0	0	0	0	0	0	0	0	0	0	1	0	0	0	1	1	0	0	0	0	0	0	0	0	0	0	0	0	0	0	0	0	0	0	0	0	0	1.6	62.5	24.4141	3
316	9	56	1	0	1	1	0	6.66667	0	0	0	0	0	0	0	0	0	0	0	0	1	0	1	0	0	0	0	1	0	1	0	0	0	0	0	0	0	0	0	0	0	0	2	1	1	1.57	62.6	25.3966	4
317	9	35	1	0	1	1	0	3.33333	0	0	0	0	0	0	0	0	0	0	0	0	0	0	1	0	0	0	0	0	0	0	0	0	0	0	0	0	0	0	0	0	0	0	0	0	0	1.66	63.3	22.9714	3
318	9	42	1	1	1	1	1	23.3333	1	0	1	0	0	0	0	0	0	0	1	0	1	0	0	0	1	0	0																			1.66	81.8	29.685	4
319	9	31	1	0	1	0	0	31.5667	1	0	1	0	0	0	0	0	0	0	0	0	0	0	1	1	0	0	0	0	0	0	0	0	0	0	0	0	0	0	0	0	0	0	0	0	0	1.56	43	17.6693	2
320	9	48	0	1	1	0	0	33.3333	1		0	0	0	0	0	0	0	0	0	0	0	0	1	0	0	0	0	0	0	0	0	0	0	0	0	0	0	0	0	0	0	0	0	0	0	1.78	89	28.0899	4
321	9	29	1	0	1	1	1	66.6667	1	0	0	0	0	0	0	0	0	0	1	0	0	0	1	0	0	0	0	0	0	0	0	0	0	0	0	0	0	0	0	0	0	0	0	0	0	1.73	72.8	24.3242	3
322	9	48	1	1	1	1	1	18.3333	1	0	0	1	0	0	0	0	1	0	1	0	1	1	0	0	1	0	0	0	0	0	0	0	0	0	0	0	0	0	0	0	0	0	0	0	0	1.67	97.4	34.9242	5
323	9	40	1	0	1	1	0	13.3333	0	1	1	1	0	0	0	0	1	0	1	0	1	0	1	0	0	0	0	0	0	0	0	0	0	0	0	0	0	0	0	0	0	0	0	0	0	1.62	79.4	30.2545	5
324	9	21	0	1	0	1	0	30	1	1	0	0	0	0	0	0	0	0	0	0	0	0	0	1	0	0	0	0	0	1	0	0	0	0	0	0	0	0	0	0	0	0	1	1	1	1.79	83.5	26.0604	4
325	9	26	1	0	1	1	1	16.6667	1	1	1	0	0	0	0	0	0	0	0	0	0	0	0	0	1	0	0	1	0	0	0	0	0	0	0	0	0	0	0	0	0	0	1	1	1	1.73	51.9	17.341	2
326	9	45	1	1	1	1	1	33.3333	1	1	1	0	0	0	0	0	0	0	0	0	0	1	0	1	0	0	0	1	0	0	0	0	0	0	0	0	0	0	0	0	0	0	1	1	1	1.61	69.7	26.8894	4
327	9	50	1	0	1	0	0	3.33333	0	1	1	0	0	0	0	0	0	0	1	0	0	1	1	1	0	0	0	0	0	0	0	0	0	0	0	0	0	0	0	0	0	0	0	0	0	1.55	60.3	25.0989	4
328	9	38	1	0	1	1	1	20.6667	1	0	1	0	0	0	0	1	1	0	1	0	1	0	1	0	0	0	1	0	0	0	0	0	0	0	0	0	0	0	0	0	0	0	0	0	0	1.63	80.4	30.2608	5
329	9	31	1	1	1	0	0	27.6667	1	1	1	0	0	0	0	0	0	0	0	0	0	0	1	1	0	0	0	0	0	0	0	0	0	0	0	0	0	0	0	0	0	0	0	0	0	1.58	64.3	25.7571	4
330	10	35	1	1	1	1	1	23.3333	1	1	1	0	0	0	0	0	0	0	0	0	0	0	1	0	0	0	1	0	0	0	0	0	0	0	0	0	0	0	0	0	0	0	0	0	0	1.67	118.3	42.4182	7
331	10	52	1	0	1	0	1	11	0	0	0	1	0	0	0	0	1	0	1	0	0	0	0	1	0	0	1	0	0	0	0	0	0	0	0	0	0	0	0	0	0	0	0	0	0	1.54	90.1	37.9912	6
332	10	25	1	1	1	1	1	6.66667	0	1	1	0	0	0	0	0	0	0	1	0	1	0	1	0	0	0	0	0	0	0	0	0	0	0	0	0	0	0	0	0	0	0	0	0	0	1.69	56.1	19.6422	3
333	10	53	0	0	0	0	1			0	1	0	0	0	0	1	1	0	1	0	1	1	1	0	0	0	0	0	0	0	0	0	0	0	0	0	0	0	0	0	0	0	0	0	0	1.71	107.4	36.7293	6
334	10	31	1	1	1	1	1	17.3333	1	1	1	0	0	0	0	0	0	0	1	0	0	0	1	1	0	0	0	0	0	0	0	0	0	0	0	0	0	0	0	0	0	0	0	0	0	1.55	54.2	22.5598	3
335	10	39	0	1	0	0	1	31.2333	1	0	1	0	0	0	0	0	0	0	1	0	1	0	0	1	0	0	0	0	0	0	0	0	0	0	0	0	0	0	0	0	0	0	0	0	0	1.66	103.8	37.6687	6
336	10	46	1	1	1	1	1	11.6667	0	1	1	1	0	0	0	0	1	0	1	0	1	0	0	1	0	0	0	1	0	1	1	0	0	0	0	0	0	0	0	0	0	0	3	1	1	1.44	65.4	31.5394	5
337	10	43	1	0	1	1	1	46.6667	1	1	1	0	0	0	0	0	0	0	1	0	0	0	1	1	0	1	0	0	1	0	0	0	0	0	0	0	0	0	0	0	0	0	1	1	1	1.69	70.6	24.719	3
338	10	35	1	0	1	1	0	13.3333	0	0	0	0	0	0	0	0	0	0	0	0	0	0	0			0	1	1	0	0	0	0	0	0	0	0	0	0	0	0	0	0	1	1	1	1.63	86.3	32.4815	5
339	10	20	0	1	0	1	1	31.2333	1	1	1	0	0	0	0	0	0	0	0	0	1	0	0	1	0	0	1	0	0	0	0	0	0	0	0	0	0	0	0	0	0	0	0	0	0	1.69	98.5	34.4876	5
340	10	41	1	0	1	1	0	13.3333	0	1	1	0	0	0	0	0	0	0	0	0	0	0	1	1	0	0	0	0	0	0	0	0	0	0	0	0	0	0	0	0	0	0	0	0	0	1.59	84.8	33.543	5
341	10	56	0	1	1	1	1	33.3333	1	0	0	0	0	0	0	0	0	0	0	0	1	1	0	1	0	0	1	0	0	0	0	0	0	0	0	0	0	0	0	0	0	0	0	0	0	1.72	85.9	29.036	4
342	10	20	0	1	0	1	1	32.5667	1	1	1	1	1	1	0	0	1	1	1	0	1	0	0	1	0	0	0	1	0	0	0	0	0	0	0	0	0	0	0	0	0	0	1	1	1	1.79	108.3	33.8004	5
343	10	58	1	1	1	0	1	41.6667	1	0	1	0	0	0	0	0	0	0	0	0	0	0	1	1	0	0	1	0	0	0	0	0	0	0	0	0	0	0	0	0	0	0	0	0	0	1.57	62.8	25.4777	4
344	10	46	1	0	1	0	1	14.6667	0	1	1	0	0	0	0	0	0	0	1	0	1	0	0	1	0	0	0	0	0	0	0	0	0	0	0	0	0	0	0	0	0	0	0	0	0	1.59	78.9	31.2092	5
345	10	44	0	0	1	1	1	35	1	0	0	1	0	0	0	0	1	0	1	0	0	0	0	0	1	1	1	0	0	0	0	0	0	0	0	0	0	0	0	0	0	0	0	0	0	1.72	90.3	30.5233	5
346	10	40	1	1	0	1	0	70	1	1	1	0	0	0	0	0	0	0	1	0	0	0	1	1	0	0	0	0	0	0	0	0	0	0	0	0	0	0	0	0	0	0	0	0	0	1.6	73.7	28.7891	4
347	10	57	1	1	1	1	1	20	1	1	1	1	0	0	0	0	1	0	1	0	0	0	1	0	0	0	0	0	0	0	0	0	0	0	0	0	0	0	0	0	0	0	0	0	0	1.42	59.6	29.5576	4
348	10	54	1	0	1	1	1	50	1	0	1	0	0	0	0	0	0	0	1	0	1	0	0	1	0	0	1	0	0	0	0	0	0	0	0	0	0	0	0	0	0	0	0	0	0	1.5	79.5	35.3333	6
349	10	57	1	0	0	0	1	4.33333	0	0	0	0	0	0	0	0	0	0	1	0	0	0	0	1	0	0	0	0	0	1	1	0	0	0	0	0	0	0	0	0	0	0	2	1	1	1.54	67.9	28.6305	4
350	10	41	1	1	1	0	1	6.66667	0	1	1	1	0	0	0	0	1	0	0	0	1	0	1	0	0	0	0	1	1	1	1	1	1	0	0	1	1	1	1	1	0	5	11	3	1	1.73	111.4	37.2214	6
351	10	35	1	0	1	0	1	15	0	1	1	1	1	0	0	0	1	0	1	0	1	0	0	0	1	0	0	0	0	0	0	0	0	0	0	0	0	0	0	0	0	0	0	0	0	1.62	91	34.6746	5
352	10	57	1		1	0	1	26.6667	1	0	0	1	0	1	0	1	1	1	1	0	1	1	1	0	0	0	0	0	0	0	0	0	0	0	0	0	0	0	0	0	0	0	0	0	0	1.48	62.2	28.3966	4
353	10	49	1	0	1	0	1	31.2333	1	1	1	1	0	1	0	0	1	0	1	0	1	0	1	0	0	0	0	1	0	0	1	0	0	0	0	0	0	0	0	0	0	0	2	1	1	1.66	75.3	27.3262	4
354	10	33	1	0	1	1	0	17.6667	1	1	1	0	0	0	0	0	0	0	0	0	1	0	1	0	0	0	1	0	0	0	0	0	0	0	0	0	0	0	0	0	0	0	0	0	0	1.68	86	30.4705	5
355	10	59	1	0	1	0	0	6.66667	0	1	0	1	0	1	0	0	1	0	1	0	1	1	1	0	0	0	0	1	0	1	0	0	0	0	0	0	0	0	0	0	0	0	2	1	1	1.52	63.1	27.3113	4
356	10	23	1	0	1	0	0	4.13333	0	1	0	0	0	0	0	0	0	0	0	0	1	0	1	0	0	0	0	1	1	0	1	0	0	0	0	0	1	1	0	0	0	2	5	1	1	1.59	78.6	31.0905	5
357	10	40	0	1	0	1	0	53.3333	1	1	1	0	0	0	0	0	0	0	1	0	0	0		1				0	0	0	0	0	0	0	0	0	0	0	0	0	0	0	0	0	0	1.75	88	28.7347	4
358	10	51	1	1	1	0	0	53.3333	1	1	1	1	0	0	0	0	1	0	1	0	0	0	1	0	0	0	0	0	0	0	0	0	0	0	0	0	0	0	0	0	0	0	0	0	0	1.58	67.3	26.9588	4
359	10	40	1	0	0	0	0	8.33333	0	1	1	0	0	0	0	0	0	0	0	0	0	0	0	0	1	0	0	0	0	0	0	0	0	0	0	0	0	0	0	0	0	0	0	0	0	1.6	64.3	25.1172	4
360	10	27	1	0	1	0	0	5	0	1	0	0	0	1	0	0	1	0	0	0	0	0	1			0	0	1	1	1	1	0	0	0	0	1	1	0	0	0	0	2	6	2	1	1.64	62.4	23.2005	3
361	10	52	1	0	1	0	0	8.33333	0	0	0		0	0	0	0			1	0	0	0	1	0	0	0	0	0	0	0	0	0	0	0	0	0	0	0	0	0	0	0	0	0	0	1.37	51.6	27.4921	4
362	10	47	1	0	1	0	0	7.33333	0	1	1	1	0	0	0	0	1	0	1	0	1	1	1	0	0	0	0	1	0	0	0	1	1	1	0	0	0	0	0	0	0	0	4	2	1	1.56	83.5	34.3113	5
363	10	52	1	0	1	0	0	6.66667	0	1	1	1	0	0	0	0	1	0	1	0	0	1	0	0	1	0	1	1	0	1	1	0	0	0	0	0	0	0	0	0	0	0	3	1	1	1.53	66.3	28.3224	4
364	10	21	1	0	0	1	1	31.2333	1	1	1	1	1	0	0	1	1	1	1	0	0	0	1	1	0	0	0	0	0	0	0	0	0	0	0	0	0	0	0	0	0	0	0	0	0	1.53	117.1	50.0235	7
365	10	29	1	1	1	0	0	5.66667	0	1	1	0	0	0	0	0	0	0	1	0	1	0	0	1	0	0	0	1	0	1	1	0	0	0	0	0	0	0	0	0	0	0	3	1	1	1.6	50	19.5312	3
366	10	44	1	1	1	0	1	16.6667	1	1	1	1	0	0	0	1	1	0	1	0	1	1	0	1	0	0	0	1	1	1	1	1	1	0	0	1	1	1	1	0	0	4	10	3	1	1.6	103	40.2344	7
367	10	58	1	1	1	0	0	6.66667	0	1	0		0		0	0			1	0	0	0	1	1	0	0	0	0	0	0	0	0	0	0	0	0	0	0	0	0	0	0	0	0	0	1.54	63.5	26.7752	4
368	10	43	1	1	0	1	1	16.6667	1	0	1	0	0	0	0	0	0	0	0	0	0	0	0	1	0	0	0	0	0	0	0	0	0	0	0	0	0	0	0	0	0	0	0	0	0	1.59	68	26.8977	4
369	11	59	0	1	1	0	0	23.3333	1	0	0	0	0	0	0	0	0	0	0	0	0	0	1	0	0	0	1	0	0	0	0	0	0	0	0	0	0	0	0	0	0	0	0	0	0	1.61	90.3	34.8366	5
370	11	59	1	1	1	0	1	20	1	1	1	1	0	0	0	0	1	0	1	0	0	0	1	0	0	0	0	0	0	0	0	0	0	0	0	0	0	0	0	0	0	0	0	0	0	1.51	59.7	26.1831	4
371	11	44	1	0	1	0	1	26.6667	1	1	1	1	0	0	0	1	1	0	1	0	1	0	0	1	0	0	0	1	0	1	1	0	0	0	0	0	0	0	0	0	0	0	3	1	1	1.55	89.4	37.2112	6
373	11	37	1	0	1	1	1	11.3333	0	0	1	0	0	0	0	0	0	0	0	0	0	0	0	1	0	0	0	0	0	0	0	0	0	0	0	0	0	0	0	0	0	0	0	0	0	1.61	64.9	25.0376	4
374	11	28	1	0	1	0	1	6.66667	0	1	1	0	0	0	0	0	0	0	0	0	1	0	1	0	0	0	0	1	0	1	1	0	0	0	0	1	0	0	0	0	0	1	4	1	1	1.59	93.7	37.0634	6
375	11	52	0	0	1	0	1	5	0	1	0	0	0	0	0	1	1	0	1	0	1	0	0	0	1	1	0	1	0	1	0	0	0	0	0	0	0	0	0	0	0	0	2	1	1	1.62	52.9	20.157	3
376	11	25	1	0	1	0	0	16	0	1	1	0	0	0	0	0	0	0	1	0	1	0	0	0	1	0	0	1	1	1	1	0	0	0	0	0	0	0	0	0	0	0	4	2	1	1.59	97.8	38.6852	6
377	11	22	0	0	0	1	1	31.7667	1	0	1	0	0	0	0	0	0	0	0	0	1	0	1	0	0	0	1	0	0	0	0	0	0	0	0	0	0	0	0	0	0	0	0	0	0	1.76	119	38.4168	6
378	11	41	1	0	1	1	1	6.66667	0	1	1	1	0	0	0	0	1	0	1	0	0	0	1	0	0	0	0	0	0	0	0	0	0	0	0	0	0	0	0	0	0	0	0	0	0	1.55	93.4	38.8762	6
379	11	41	1	0	1	0	1	5.66667	0	0	0	0	0	0	0	0	0	0	1	0	1	0	1	0	0	0	0	0	0	0	0	0	0	0	0	0	0	0	0	0	0	0	0	0	0	1.45	67.2	31.962	5
380	11	43	1	1	1	0	1	22.3333	1	1	1	0	0	0	0	0	0	0	0	0	0	0	0	1	0	0	0	0	0	0	0	0	0	0	0	0	0	0	0	0	0	0	0	0	0	1.61	81.3	31.3645	5
381	11	46	1	0	1	1	0	50	1	1	1	1	0	0	0	0	1	0	1	0	1	0	1	0	0	0	0	0	0	0	0	0	0	0	0	0	0	0	0	0	0	0	0	0	0	1.64	69.8	25.9518	4
382	11	27	1	0	0	1	1	33.3333	1	1	1	0	0	0	0	0	0	0	1	0	1	0	1	1	0	0	1	0	0	0	0	0	0	0	0	0	0	0	0	0	0	0	0	0	0	1.54	82.4	34.7445	5
383	11	47	1	1	0	1	0	23.3333	1	1	1	0	0	0	0	0	0	0	0	0	1	0	1	0	0	0	0	0	0	0	0	0	0	0	0	0	0	0	0	0	0	0	0	0	0	1.56	109.1	44.8307	7
384	11	38	0	1	0	1	0	60	1	1	1	0	0	0	0	0	0	0	0	0	0	0	1	1	0	0	1	0	0	0	0	0	0	0	0	0	0	0	0	0	0	0	0	0	0	1.62	77	29.34	4
385	11	43	1	0	0	1	1			1	0	0	0	0	0	0	0	0	1	0	1	0	1	0	0	0	0	1	0	1	1	0	0	0	0	0	1	0	1	0	0	2	5	1	1	1.6	65.2	25.4688	4
386	11	45	1	1	0	0	0	15	0	1	1	1	0	0	0	0	1	0	1	0	1	1	0	0	1	1	0	1	1	1	1	0	0	0	0	0	0	0	0	0	0	0	4	2	1	1.56	76.4	31.3938	5
387	11	46	1		0		0	10	0	1	1	1	0	0	0	1	1	0	1	0	1	1	1	0	0	0	0																			1.52	85.1	36.8334	6
388	11	46	1	0	1	1	0	23.3333	1	1	1	1	1	0	1	0	1	1	1	0	1	0	1	0	0	0	1	0	0	0	0	0	0	0	0	0	0	0	0	0	0	0	0	0	0	1.69	119.3	41.7702	7
389	11	25	1	1	1	1	1	30	1	1	1	0	0	0	0	0	0	0	1	0	0	0	0	1	0	0	0																			1.53	57.2	24.435	3
390	11	56	1	0	1	1	0	33.3333	1	1	1	0	0	0	0	0	0	0	1	0	0	0	1	1	0	0	0	0	0	0	0	0	0	0	0	0	0	0	0	0	0	0	0	0	0	1.62	55.8	21.262	3
391	11	46	1	0	1	1	0	13.3333	0	1	1	1	0	0	0	0	1	0	1	0	1	1	0	0	1	0	0	0	0	1	1	0	0	0	0	0	0	0	0	0	0	0	2	1	1	1.63	61.3	23.072	3
392	11	25	1	1	1	1	0	30	1	1	1	0	0	0	0	0	0	0	1	0	1	0	1	0	0	0	0	0	0	0	0	0	0	0	0	0	0	0	0	0	0	0	0	0	0	1.63	57.1	21.4912	3
393	1	56	0	1	1	1	0	23.3333	1	1	1	0	0	0	0	0	0	0	0	0	0	0	1	0	0	0	1	0	0	0	0	0	0	0	0	0	0	0	0	0	0	0	0	0	0	1.65	61.2	22.4793	3
394	1	27	1	1	1	1	1	90	1	1	1	0	0	0	1	0	1	0	1	0	1	0	1	1	0	0	1	0	0	0	0	0	0	0	0	0	0	0	0	0	0	0	0	0	0	1.61	71.5	27.5838	4
395	3	35	1	1	0	1	1	153.333	1	1	1	0	0	0	1	0	1	0	0	0	0	0	0	1	0	0	1	0	0	0	0	0	0	0	0	0	0	0	0	0	0	0	0	0	0	1.67	79.7	28.5776	4
396	8	51	1	1	1	1	1	83.3333	1	1	1	0	0	0	0	0	0	0	0	0	0	1	0	1	0	0	1	0	0	0	0	0	0	0	0	0	0	0	0	0	0	0	0	0	0	1.73	83.2	27.7991	4
397	8	55	0	0	1	1	1	56.6667	1	0	0	1	0	0	0	0	1	0	1	0	0	1	1	1	0	0	1	0	0	0	0	0	0	0	0	0	0	0	0	0	0	0	0	0	0	1.73	85.9	28.7013	4
398	8	50	1	1	1	1	1	20	1	0	0	0	0	0	0	0	0	0	0	0	0	0	1			0	0	0	0	0	0	0	0	0	0	0	0	0	0	0	0	0	0	0	0	1.67	73.1	26.2111	4
399	5	21	0	1	0	1	1	45	1	0	0	0	0	0	0	0	0	0	0	0	0	0	0	0	1	0	1	0	0	0	0	0	0	0	0	0	0	0	0	0	0	0	0	0	0	1.74	96	31.7083	5
400	5	29	1	1	1	1	1	50	1	1	1	0	0	0	0	0	0	0	1	0	1		0	0	1	0	1	0	0	0	0	0	0	0	0	0	0	0	0	0	0	0	0	0	0	1.55	53.4	22.2268	3
401	5	32	1	1	1	1	1	21	1	0	1	0	0	0	0	0	0	0	0	0	1	0	0	0	1	0	0	0	0	0	0	0	0	0	0	0	0	0	0	0	0	0	0	0	0	1.58	54.2	21.7113	3
402	0	26	1	1	0	1	1	43.3333	1	0	0	0	0	0	0	0	0	0	0	0		0				0	1	0	0	0	0	0	0	0	0	0	0	0	0	0	0	0	0	0	0	1.61	64.2	24.7676	3
[truncated: 35 more columns]

## Sheet: Code_meanings
		response options	code and meanings
			0	1	2	3	4	5	6	7
Cod	code	not applicable - used to encode
UBS	Basic Health Unit	0-11	11 basic health units
age	age in years	continuous
sex	sex	0-1	male	female
skin_color	skin color	0-1	white	non-white
single_status	marital status	0-1	single	not single
schooling	years of study	0-1	≥ 9 years	< 9 years
rural_urban	home location	0-1	rural	urban
pc_income	per capita income/day	continuous
Income_NERI	income classification	0-1	non-low income	low income
stress_report	stress report	0-1	no	yes
anxiety	anxiety report	0-1	no	yes
hypertension	hypertension report	0-1	no	yes
metabolicsyndrome	metabolic syndrome report	0-1	no	yes
cardiovasculardisease	cardiovascular disease report	0-1	no	yes
hypoglycemia	hypoglycemia report	0-1	no	yes
diabetes	diabetes report	0-1	no	yes
comorbidity_onemore	one or more comorbidity report	0-1	no	yes
comorbidity_threemore	three or more comorbidity report	0-1	no	yes
continuousmedications	use of continuous medication	0-1	no	yes
corticosteroids	use of corticosteroids metication	0-1	no	yes
self_rated_health	self-rated health	0-1	regular or poor	good or very good
AP_cat	altered blood pressure (≥ 130/85 mmHg)	0-1	no	yes
leisure_activity	weekly leisure activity	0-1	no	yes
physical_activity	weekly physical activity	0-1	no	yes
physical_leisure_weekly	weekly physical and/or leisure activity	0-1	no	yes
current_smoker	current smoker	0-1	no	yes
current_alcohol	current alcohol consumer	0-1	no	yes
BFIS1	BFIS Question 1	0-1	no	yes
BFIS2	BFIS Question 2	0-1	no	yes
BFIS3	BFIS Question 3	0-1	no	yes
BFIS4	BFIS Question 4	0-1	no	yes
BFIS5	BFIS Question 5	0-1	no	yes
BFIS6	BFIS Question 6	0-1	no	yes
BFIS7	BFIS Question 7	0-1	no	yes
BFIS8	BFIS Question 8	0-1	no	yes
BFIS9	BFIS Question 9	0-1	no	yes
BFIS10	BFIS Question 10	0-1	no	yes
BFIS11	BFIS Question 11	0-1	no	yes
BFIS12	BFIS Question 12	0-1	no	yes
BFIS13	BFIS Question 13	0-1	no	yes
BFIS14	BFIS Question 14	0-1	no	yes
BFIS9to14	Sum Questions 9 to 14	continuous
BFIS_total	Total Sum BFIS	continuous
BFIS_cat	BFIS categorized	0-3	no	FNiS light	FNiS moderate	FNiS severe
FNiS	Food and Nutritional inSecurity	0-1	no	yes
height	height	continuous
weight	body weight	continuous
BMI	body mass index	continuous
BMI_catWHO	body mass index categorized (WHO)	0-7	low weight III	low weight II	low weight I	eutrophy	overweight	obesity I	obesity II	obesity III
BMI_cat4WHO	body mass index adapted 4 categories (WHO)	0-3	low weight	eutrophy	overweight	obesity
BMI_cat_obesity	obesity	0-1	no	yes
BMI_cat_weightexcess	excess weight	0-1	no	yes
WC	waist circumference	continuous
WC_catWHO	WC (WHO): risk metabolic complications	0-2	low	increased	substantially increased
WC_cat2WHO	WC (WHO): risk metabolic complications 2 categories	0-1	low	increased
cortisol	serum cortisol (µg/dL)	continuous
cortisol_cat	serum cortisol categorized	0-2	low	normal	hight
hight_cortisol	hight serum cortisol	0-1	no	yes
low_cortisol	low serum cortisol	0-1	no	yes
BDI1	BDI Question 1 - escala de intensidade	0-3	0	1	2	3
BDI2	BDI Question 2 - escala de intensidade	0-3	0	1	2	3
BDI3	BDI Question 3 - escala de intensidade	0-3	0	1	2	3
BDI4	BDI Question 4 - escala de intensidade	0-3	0	1	2	3
BDI5	BDI Question 5 - escala de intensidade	0-3	0	1	2	3
BDI6	BDI Question 6 - escala de intensidade	0-3	0	1	2	3
BDI7	BDI Question 7 - escala de intensidade	0-3	0	1	2	3
BDI8	BDI Question 8 - escala de intensidade	0-3	0	1	2	3
BDI9	BDI Question 9 - escala de intensidade	0-3	0	1	2	3
BDI10	BDI Question 10 - escala de intensidade	0-3	0	1	2	3
BDI11	BDI Question 11 - escala de intensidade	0-3	0	1	2	3
BDI12	BDI Question 12 - escala de intensidade	0-3	0	1	2	3
BDI13	BDI Question 13 - escala de intensidade	0-3	0	1	2	3
BDI14	BDI Question 14 - escala de intensidade	0-3	0	1	2	3
BDI15	BDI Question 15 - escala de intensidade	0-3	0	1	2	3
BDI16	BDI Question 16 - escala de intensidade	0-3	0	1	2	3
BDI17	BDI Question 17 - escala de intensidade	0-3	0	1	2	3
BDI18	BDI Question 18 - escala de intensidade	0-3	0	1	2	3
BDI19	BDI Question 19 - escala de intensidade	0-3	0	1	2	3
BDI20	BDI Question 20 - escala de intensidade	0-3	0	1	2	3
BDI21	BDI Question 21 - escala de intensidade	0-3	0	1	2	3
total_BDI	Sum: Total Score BDI	continuous
total_BDI_cat	Total socore BDI categorized	0-5	normal	mild mood disturbance	boderline clinical depression	moderate depression	severe depression	extreme depression
Depression_BDI	Total Score BDI ≥ 17: depression	0-1	no	yes
